# Supplementary material for: Aspergillus niger Secretes Citrate to Increase Iron Bioavailability
Source: Front Microbiol. 2017 Aug 2;8:1424. doi: 10.3389/fmicb.2017.01424 (PMC5539119; doi:10.3389/fmicb.2017.01424)
Supplement: Supplementary file 3 [file DataSheet3.XLSX]

## Sheet: S3_all
ATCC 1015 reference		Prediction results			avNtCov ± sd (corrected for library size)						read counts (raw)						DE analysis NW305 ++Fe vs NW305 -Fe					DE analysis NW186 -Fe vs NW305 -Fe
transcriptId	proteinId	EC number	iron ligand	protein localisation (most probable)	NW305 ++Fe		NW305 -Fe		NW186 -Fe		NW305 ++Fe		NW305 -Fe		NW186 -Fe		logFC	unshrunk.logFC	logCPM	PValue	FDR	logFC	unshrunk.logFC	logCPM	PValue	FDR
1130422	1130146	-	0	Membrane bound Mitochondrial with score 5.5	0.171918	0.0538622	0.0946145	0.0347807	-	-	4	1	2	1	0	0	-	-	-	-	-	-	-	-	-	-
1161297	1161021	-	0	Plasma membrane with score 2.7	3.3674	0.00530478	1.01166	0.0319391	0.943443	0.293939	239	143	82	82	88	62	1.57728	1.57892	2.14874	8.36864e-06	5.44019e-05	0.0260174	0.0260456	1.0308	0.959988	0.994112
1148778	1148502	-	0	Plasma membrane with score 9.3	-	-	0.0206466	0.000635956	0.0250228	0.000477427	3	0	5	6	4	2	-	-	-	-	-	-	-	-	-	-
1200408	1200132	-	0	Membrane bound Mitochondrial with score 5.9	0.10706	0.0138191	0.0683387	0.0260102	0.0770761	0.0215118	5	4	6	3	4	6	-	-	-	-	-	-	-	-	-	-
182756	182756	-	0	Membrane bound Extracellular (Secreted) with score 4.6	5.09376	0.235529	0.180541	0.0916236	0.399643	0.00240684	134	89	11	6	12	17	4.06304	4.08524	1.04453	2.56834e-20	6.10644e-19	-	-	-	-	-
1114775	1114499	-	0	Mitochondrial with score 4.5	0.387862	0.0974091	0.0533911	0.00820879	0.525727	0.0133727	17	16	5	3	26	33	-	-	-	-	-	-	-	-	-	-
1148781	1148505	-	0	Plasma membrane with score 5.9	0.122908	0.0296723	0.0329154	0.0158834	0.0476146	0.00579747	9	3	4	7	3	4	-	-	-	-	-	-	-	-	-	-
1169555	1169279	-	0	Cytoplasmic with score 6.9	0.974545	0.0549309	0.291246	0.0145892	0.235519	0.0760997	34	18	9	12	10	9	-	-	-	-	-	-	-	-	-	-
1114777	1114501	-	0	Cytoplasmic with score 5.7	1.97113	0.162348	0.591821	0.0707092	0.994272	0.232894	74	34	21	24	42	36	1.58741	1.59342	0.319629	0.000319951	0.0014921	-	-	-	-	-
1114779	1114503	-	0	Plasma membrane with score 7.0	0.966484	0.116538	0.394102	0.00408096	0.489353	0.122594	70	33	30	33	39	38	1.03943	1.04275	0.419527	0.0208747	0.0575794	-	-	-	-	-
1148784	1148508	-	0	Cytoplasmic with score 6.3	0.99586	0.156147	0.276051	0.0125259	0.50304	0.0293029	52	23	15	17	26	30	1.55068	1.55902	-0.174429	0.00121299	0.00487415	-	-	-	-	-
1155902	1155626	-	0	Membrane bound Peroxisomal with score 8.1	7.02122	0.605802	8.005	0.102839	4.18362	0.68103	459	230	513	572	289	283	-0.322965	-0.323058	3.72488	0.46906	0.647858	-0.785682	-0.785933	3.37334	0.0482356	0.225459
1155903	1155627	-	0	Cytoplasmic with score 6.8	2.98707	0.105111	1.00998	0.0764207	0.863611	0.0242462	121	66	39	54	35	42	1.35646	1.35911	1.17413	0.000728722	0.0031124	-0.148468	-0.148916	0.152366	0.76495	0.958463
1114786	1114510	-	0	Nuclear with score 5.5	18.9756	1.59941	19.2273	1.65145	16.1006	0.30541	1707	857	1584	2027	1349	1746	-0.159553	-0.159566	5.52511	0.72773	0.848869	-0.102358	-0.102366	5.38727	0.824924	0.973097
1130434	1130158	-	0	Nuclear with score 3.5	291.38	13.4945	357.161	16.0134	462.983	20.1962	5994	3842	8542	8391	9166	13521	-0.411334	-0.411342	7.64794	0.326448	0.51041	0.523344	0.523351	7.9583	0.19036	0.551278
1148788	1148512	-	0	Plasma membrane with score 5.3	44.0159	1.60815	56.5954	5.42955	81.7745	5.24001	7792	4233	9515	12321	12879	19670	-0.511834	-0.511842	7.96392	0.203895	0.364639	0.682269	0.682276	8.41288	0.0741663	0.306173
1099191	1098915	2.7.11.1;2.7.11.21	0	Nuclear with score 6.6	13.9386	0.384269	13.7865	0.335856	11.1028	0.376554	1671	938	1790	1840	1227	1792	-0.128093	-0.128103	5.55443	0.780728	0.882022	-0.161886	-0.161899	5.37256	0.723392	0.948881
1148790	1148514	-	0	Membrane bound Lysosomal with score 6.6	0.0589989	0.00958031	0.0356753	0.00115812	0.0196091	0.0118881	7	1	4	3	4	1	-	-	-	-	-	-	-	-	-	-
1080421	1080145	-	0	Plasma membrane with score 8.8	0.179786	0.124974	0.227832	0.01896	0.28862	0.0973314	18	4	17	17	22	15	-	-	-	-	-	-	-	-	-	-
1169568	1169292	-	0	Nuclear with score 4.2	0.607933	0.150944	0.785164	0.0858897	0.379083	0.0157422	14	5	14	19	8	9	-	-	-	-	-	-	-	-	-	-
1169569	1169293	-	0	Cytoplasmic with score 2.9	6.89017	0.472721	2.711	0.0954978	0.065401	0.0302354	160	81	63	71	2	1	1.18223	1.18392	1.57666	0.00251426	0.00921057	-5.25218	-5.36035	-0.170899	9.00875e-18	8.88733e-16
1200456	1200180	-	0	Membrane bound Peroxisomal with score 7.9	8.61532	1.30939	1.55176	0.218336	0.0637702	0.0155469	518	226	76	108	7	7	2.32649	2.32825	2.8953	4.54081e-11	5.75311e-10	-3.5671	-3.58956	0.330403	9.86737e-14	6.0511e-12
1148794	1148518	-	0	Mitochondrial with score 4.5	-	-	-	-	-	-	0	0	0	0	0	0	-	-	-	-	-	-	-	-	-	-
141514	141514	-	0	Nuclear with score 4.8	-	-	0.0165059	0.00125418	-	-	2	0	1	2	0	2	-	-	-	-	-	-	-	-	-	-
1080044	1079768	-	0	Plasma membrane with score 5.6	0.126161	0.0540454	0.0205088	0.00812046	0.0553328	0.0159531	13	18	5	5	7	17	-	-	-	-	-	-	-	-	-	-
1130444	1130168	-	0	Plasma membrane with score 6.5	1.30071	0.330544	-	-	-	-	30	29	0	0	3	0	-	-	-	-	-	-	-	-	-	-
43578	43578	-	0	Membrane bound Lysosomal with score 7.2	-	-	-	-	-	-	2	0	3	0	0	2	-	-	-	-	-	-	-	-	-	-
1180866	1180590	3.1.1.73	0	Membrane bound Extracellular (Secreted) with score 8.1	-	-	0.187133	0.0219481	0.264871	0.119721	3	0	5	8	4	17	-	-	-	-	-	-	-	-	-	-
1155907	1155631	-	0	Membrane bound Mitochondrial with score 7.6	31.1863	5.17625	1.86084	0.677678	2.80623	1.25909	1092	462	83	45	121	63	3.88157	3.8845	3.78116	4.70937e-22	1.23821e-20	0.690282	0.69138	1.05276	0.265964	0.656841
1114796	1114520	2.3.3.13	0	Cytoplasmic with score 6.2	16.2082	6.76876	4.7897	0.532228	42.3887	2.02511	1416	352	352	307	2683	3368	1.62758	1.62799	4.19396	0.000857557	0.00360556	3.31096	3.31147	5.44288	1.40273e-43	9.7932e-41
1079720	1079444	-	0	Plasma membrane with score 5.4	2.35487	0.112323	0.261016	0.0542063	2.42199	0.0301072	128	66	14	19	123	169	2.88666	2.89724	0.913701	8.18635e-13	1.19245e-11	3.24887	3.25901	1.09078	5.51734e-17	4.76908e-15
1200468	1200192	-	0	Mitochondrial with score 2.9	8.37897	1.03812	6.59534	0.680615	5.08265	0.983691	543	243	427	356	330	298	0.308888	0.308988	3.57629	0.503035	0.677629	-0.181168	-0.181233	3.16331	0.706745	0.945382
1161309	1161033	-	0	Membrane bound Vacuolar with score 3.9	12.56	0.717508	0.508649	0.0960069	1.16809	0.270567	561	303	31	23	66	53	4.33134	4.33844	2.95162	1.10828e-35	4.91131e-34	1.27563	1.27969	0.215385	0.00900606	0.0616523
43571	43571	-	0	Membrane bound Mitochondrial with score 5.0	1.37282	0.256081	0.177993	0.0407759	0.372654	0.0952185	38	15	4	7	10	8	-	-	-	-	-	-	-	-	-	-
142824	142824	-	0	Cytoplasmic with score 5.7	2.02056	0.210207	0.937947	0.184203	1.60986	0.330484	17	12	11	8	19	16	-	-	-	-	-	-	-	-	-	-
1099202	1098926	3.2.1.22	0	Membrane bound Extracellular (Secreted) with score 6.5	9.98294	0.461545	1.89479	0.510275	1.79419	0.66403	794	431	204	125	186	113	2.22457	2.22553	3.66986	2.08173e-09	2.21777e-08	0.0218897	0.0219044	2.02663	0.969625	0.995624
1080352	1080076	-	0	Extracellular (Secreted) with score 9.2	0.125189	0.0102694	0.08	0.00697103	0.129213	0.00570562	6	4	7	7	11	12	-	-	-	-	-	-	-	-	-	-
1200480	1200204	-	0	Cytoplasmic with score 3.5	0.19007	0.0343523	0.623014	0.257808	0.592753	0.0583513	5	5	30	15	22	32	-	-	-	-	-	-	-	-	-	-
1169584	1169308	-	0	Mitochondrial with score 5.6	0.208543	0.0529959	0.0182307	3.68684e-05	-	-	2	2	1	1	0	1	-	-	-	-	-	-	-	-	-	-
1200482	1200206	-	0	Peroxisomal with score 8.9	5.48098	0.511615	0.635198	0.153149	0.663261	0.0572912	111	74	21	14	16	19	2.76271	2.77253	0.898883	3.23564e-11	4.17229e-10	-	-	-	-	-
1180872	1180596	-	0	Cytoplasmic with score 7.8	8.24047	0.198795	0.770522	0.0416835	1.13513	0.336684	555	346	55	71	100	74	3.20729	3.21016	3.11759	3.64051e-24	1.06717e-22	0.622864	0.623899	0.975	0.209779	0.576531
1141375	1141099	-	0	Mitochondrial with score 6.9	1.25991	0.343693	0.909124	0.0154946	0.32009	0.0947653	7	7	8	9	4	3	-	-	-	-	-	-	-	-	-	-
189326	189326	-	0	Cytoplasmic with score 3.3	0.598481	0.149771	0.73529	0.0475954	0.363256	0.0647013	22	19	35	40	18	19	-	-	-	-	-	-	-	-	-	-
1114812	1114536	-	0	Cytoplasmic with score 7.2	7.09912	1.70891	3.40615	0.0915164	5.51004	1.05113	415	148	183	181	307	286	0.900903	0.901422	2.82476	0.0370521	0.0931647	0.842659	0.843114	2.62539	0.0437409	0.210606
1200493	1200217	-	0	Plasma membrane with score 8.7	3.60976	0.356454	2.44385	0.0852181	3.861	0.496336	193	142	165	167	261	268	0.405021	0.405315	2.39646	0.372918	0.558992	0.80318	0.803662	2.46817	0.0494912	0.229175
1161314	1161038	-	0	Membrane bound Mitochondrial with score 4.8	19.4106	2.17308	25.8542	2.66066	19.383	4.70565	414	307	744	653	571	473	-0.560788	-0.560927	3.99704	0.184543	0.337121	-0.274032	-0.274088	3.95105	0.562873	0.89302
1114817	1114541	-	0	Membrane bound Mitochondrial with score 1.9	0.361584	0.0141064	0.216598	0.00518634	0.17285	0.0560673	29	18	19	20	17	12	-	-	-	-	-	-	-	-	-	-
1200508	1200232	-	0	Plasma membrane with score 9.6	0.108234	0.0368193	0.969648	0.0032181	0.664629	0.185847	4	3	40	45	23	44	-3.20284	-3.24261	-0.457539	2.88055e-08	2.67087e-07	-0.242382	-0.24316	-0.0111733	0.631488	0.922037
1114819	1114543	-	0	Cytoplasmic with score 3.0	0.703872	0.0112666	0.392014	0.0148396	0.512246	0.0320901	85	50	55	53	62	76	0.675547	0.676946	0.956653	0.130084	0.256393	0.469571	0.470535	0.67743	0.309923	0.708
1130465	1130189	-	0	Plasma membrane with score 4.7	1.92903	0.215933	0.799766	0.202033	1.02287	0.274202	71	52	45	30	56	41	1.08942	1.09225	0.706117	0.0192758	0.0538702	0.511738	0.513209	0.1997	0.340212	0.740034
1200515	1200239	-	0	Mitochondrial with score 8.7	14.1238	0.800842	4.50985	1.01227	2.69336	0.0386941	539	349	239	161	111	142	1.51345	1.5141	3.3938	7.55626e-05	0.0004092	-0.556268	-0.556704	2.04581	0.241182	0.621336
1148812	1148536	-	0	Membrane bound Mitochondrial with score 8.4	31.5283	0.00999696	10.5072	1.27401	20.3758	0.223203	2706	1610	866	1195	1719	2375	1.43397	1.4341	5.67876	2.68774e-07	2.21568e-06	1.10665	1.10675	5.28321	0.000421018	0.00451391
1130468	1130192	-	0	Extracellular (Secreted) with score 9.6	10.892	0.367887	5.1297	1.27672	6.83038	0.481436	228	141	150	98	156	191	0.92659	0.927358	2.30189	0.0352943	0.0893383	0.591586	0.592093	1.93277	0.211803	0.579421
1114822	1114546	-	0	Membrane bound Vacuolar with score 5.0	0.219185	0.00493009	0.227533	0.193046	0.0299406	0.00609089	39	22	11	9	8	14	1.9448	1.9597	-0.52448	0.00013032	0.000665633	-	-	-	-	-
1200532	1200256	-	0	Membrane bound Mitochondrial with score 5.0	1.67622	0.232289	0.0481781	0.00449269	0.146153	0.0333747	87	38	4	3	9	8	4.42412	4.47824	0.150666	1.87329e-16	3.4807e-15	-	-	-	-	-
1130471	1130195	-	0	Extracellular (Secreted) with score 3.9	0.42376	0.225993	0.121707	0.0343023	-	-	15	4	2	6	3	0	-	-	-	-	-	-	-	-	-	-
1200534	1200258	-	0	Plasma membrane with score 9.4	0.129977	0.124025	0.0158731	0.00826159	0.0162339	0.00854861	19	1	2	4	6	2	-	-	-	-	-	-	-	-	-	-
1148816	1148540	-	0	Membrane bound Golgi with score 7.9	0.345391	0.248967	0.0506817	0.0018113	0.100508	0.0609334	33	3	5	6	9	3	-	-	-	-	-	-	-	-	-	-
1141379	1141103	-	0	Cytoplasmic with score 5.4	6.82395	2.83142	3.42964	0.239432	8.74289	3.13768	248	66	113	98	329	215	0.799993	0.800817	1.98853	0.117499	0.236274	1.53007	1.53123	2.31893	0.0013645	0.0125728
1155919	1155643	-	0	Nuclear with score 4.6	14.4961	1.30672	16.0364	1.785	31.2337	1.32042	1337	659	1309	1733	2504	3682	-0.275545	-0.275573	5.22364	0.535968	0.706663	1.13416	1.13422	5.86425	0.00023758	0.00276601
1114832	1114556	-	0	Membrane bound Mitochondrial with score 6.3	4.45195	2.168	0.39999	0.0905692	0.903917	0.124594	268	55	15	24	41	42	3.24178	3.25108	1.48201	5.49632e-08	4.94564e-07	-	-	-	-	-
189113	189113	-	0	Cytoplasmic with score 7.1	2.57328	1.00741	5.23951	0.29663	4.80531	0.726831	107	28	182	176	118	228	-1.15765	-1.15899	1.84249	0.014716	0.0428465	0.0343498	0.0343777	2.14227	0.944279	0.993481
1130478	1130202	-	0	Plasma membrane with score 8.8	0.435868	0.076862	0.120348	0.0105881	0.398286	0.0351657	47	18	12	15	37	42	-	-	-	-	-	-	-	-	-	-
1130479	1130203	-	0	Cytoplasmic with score 7.9	-	-	0.0661995	0.00951476	0.281521	0.0339733	0	1	2	1	5	5	-	-	-	-	-	-	-	-	-	-
1161325	1161049	-	0	Membrane bound Mitochondrial with score 4.7	13.2268	1.63357	12.9379	1.33078	24.7633	4.47775	377	273	500	431	912	865	-0.12973	-0.129772	3.60235	0.783354	0.883508	1.06751	1.06772	4.12539	0.00432899	0.0336675
1141383	1141107	-	0	Cytoplasmic with score 8.8	1605.15	61.5205	3535.98	209.215	2961.51	42.5339	23628	14849	54257	66878	44311	61923	-1.27893	-1.27894	10.1681	4.11252e-05	0.000235976	-0.0768598	-0.0768599	10.467	0.86902	0.982933
1141385	1141109	-	0	Endoplasmic reticulum with score 6.6	2.53663	0.484908	2.59812	0.460122	5.64313	1.66671	18	7	20	15	43	31	-	-	-	-	-	-	-	-	-	-
1161327	1161051	-	0	Nuclear with score 6.0	1.53439	0.206535	1.35951	0.276434	2.80035	0.656377	32	24	41	33	87	68	-0.0286294	-0.0287804	0.0777348	0.953873	0.97827	1.20808	1.21094	0.607189	0.0115497	0.0739768
1155923	1155647	-	0	Nuclear with score 5.3	2.95733	0.242762	2.11685	0.00948627	3.12339	0.416182	418	286	358	381	534	548	0.314047	0.314153	3.49082	0.485831	0.662204	0.68356	0.683751	3.54017	0.0886429	0.341765
1099239	1098963	-	0	Cytoplasmic with score 8.8	334.02	41.3716	86.7197	37.8056	131.966	66.5874	9959	4655	3586	1551	5155	2375	1.79664	1.79669	7.30274	0.000356833	0.001643	0.726534	0.726563	6.38341	0.280017	0.674479
1180891	1180615	-	0	Plasma membrane with score 6.2	17.5145	4.37042	10.9202	0.596117	8.46212	0.675142	1238	1183	1023	1212	821	948	0.569863	0.569922	5.22616	0.185824	0.338875	-0.210122	-0.210148	4.6478	0.642924	0.925164
1141389	1141113	-	0	Plasma membrane with score 4.5	1602.5	97.2269	1971.16	51.6871	1186.95	14.8197	99439	52942	124643	143663	70535	95042	-0.474871	-0.474872	11.6015	0.253709	0.429245	-0.582689	-0.582689	11.392	0.134412	0.444876
1114850	1114574	-	0	Membrane bound Mitochondrial with score 4.3	2.77879	0.158144	4.29316	0.571189	2.77874	0.049596	154	81	211	294	142	198	-0.755	-0.755551	2.4534	0.0725026	0.161007	-0.453769	-0.454044	2.40107	0.314256	0.713358
1099252	1098976	-	0	Plasma membrane with score 8.7	0.229032	0.0131603	0.110696	0.0532393	0.11096	0.00852524	30	16	8	24	12	20	-	-	-	-	-	-	-	-	-	-
1155930	1155654	-	0	Membrane bound Mitochondrial with score 3.0	28.3152	2.69522	10.3512	1.25821	7.53331	1.1828	1243	897	607	516	416	410	1.32037	1.32058	4.73581	4.77381e-05	0.000270956	-0.312423	-0.312504	3.62096	0.497621	0.853182
1099253	1098977	-	0	Cytoplasmic with score 6.7	23.4149	1.89924	17.0062	0.912023	12.6849	0.961817	672	469	546	654	419	491	0.319415	0.319482	4.18713	0.472376	0.650195	-0.273031	-0.273097	3.72421	0.544703	0.882345
1114856	1114580	-	0	Membrane bound Endoplasmic reticulum with score 7.6	43.5736	0.396904	34.8166	0.82294	36.1875	0.810799	882	497	733	819	722	948	0.181073	0.181104	4.48364	0.691749	0.824734	0.220815	0.220849	4.33945	0.62524	0.91982
1200605	1200329	-	0	Membrane bound Mitochondrial with score 6.7	91.821	3.05455	6.84113	0.0757978	9.76752	1.25877	5647	3137	450	474	649	681	3.59553	3.59593	6.3504	6.55824e-61	5.95223e-59	0.657058	0.657206	3.8454	0.0974337	0.362868
1114859	1114583	-	0	Plasma membrane with score 9.1	7.86965	2.45576	3.70323	0.429237	0.590422	0.0876242	1142	358	396	505	56	101	0.987929	0.988153	4.17813	0.0224441	0.0612027	-2.41869	-2.4205	2.69392	1.26544e-11	5.74256e-10
1099259	1098983	-	0	Membrane bound Mitochondrial with score 4.4	2.64118	0.705551	0.564213	0.0194625	0.554776	0.0309396	334	117	65	66	58	72	2.05301	2.05536	2.1938	3.81172e-07	3.07249e-06	0.105708	0.10591	0.754105	0.826469	0.973494
1114864	1114588	-	0	Membrane bound Extracellular (Secreted) with score 8.5	4.9667	0.138527	0.499505	0.0681068	0.414407	0.0831771	287	178	27	39	20	40	3.18242	3.18787	2.16311	1.90372e-19	4.28859e-18	-	-	-	-	-
1148835	1148559	3.2.1.55	0	Membrane bound Extracellular (Secreted) with score 7.7	0.0251306	0.00151514	0.0586151	0.0284278	0.061118	0.00838578	3	1	7	3	6	6	-	-	-	-	-	-	-	-	-	-
1079846	1079570	-	0	Plasma membrane with score 8.5	0.0608103	0.031414	0.0381812	0.0226006	0.0574362	0.0408926	7	3	8	4	10	2	-	-	-	-	-	-	-	-	-	-
1200618	1200342	-	0	Membrane bound Mitochondrial with score 4.3	0.0861723	0.0429446	0.0653062	0.0279287	0.0785287	0.0201266	9	2	5	7	7	10	-	-	-	-	-	-	-	-	-	-
1080583	1080307	-	0	Plasma membrane with score 3.3	0.554723	0.0577244	0.388916	0.0599987	1.07215	0.206221	95	45	58	81	190	177	0.345177	0.345809	1.11744	0.470059	0.648479	1.5445	1.54627	1.7244	0.000136492	0.00170165
1180901	1180625	-	0	Membrane bound Extracellular (Secreted) with score 6.3	0.262116	0.0386316	0.0874209	0.0344865	0.131593	0.106512	6	4	1	5	2	7	-	-	-	-	-	-	-	-	-	-
1079873	1079597	-	0	Membrane bound Mitochondrial with score 4.4	0.220656	0.0739417	0.223191	0.00361723	0.245872	0.0740622	8	7	9	10	8	16	-	-	-	-	-	-	-	-	-	-
1180902	1180626	-	0	Cytoplasmic with score 9.0	1.86929	0.231793	1.36118	0.453041	1.54651	0.761313	46	33	56	30	63	29	0.245393	0.246109	0.417873	0.648202	0.792918	0.267983	0.268697	0.257753	0.679605	0.935837
1080406	1080130	-	0	Membrane bound Mitochondrial with score 7.4	0.365416	0.0272167	0.256627	0.0038299	0.64941	0.0516403	16	9	14	12	29	33	-	-	-	-	-	-	-	-	-	-
1079819	1079543	-	0	Plasma membrane with score 4.5	3.96119	0.29631	2.64742	0.0848712	5.35962	0.089983	242	123	171	179	316	441	0.394633	0.394912	2.46262	0.379091	0.564658	1.22116	1.22178	2.81928	0.00058167	0.00604723
1200625	1200349	-	0	Cytoplasmic with score 7.3	19.3701	1.75781	2.14438	0.0373109	14.8905	2.87215	518	352	69	72	500	458	3.0064	3.00891	3.10424	3.68383e-21	9.2478e-20	2.90491	2.90721	2.85688	3.51661e-16	2.90153e-14
1161341	1161065	-	0	Membrane bound Extracellular (Secreted) with score 7.6	18.0802	1.97883	1.20862	0.0146144	4.28918	0.812549	544	398	45	44	155	133	3.79626	3.80047	3.16244	1.45728e-29	5.29048e-28	1.83496	1.83799	1.3164	9.7909e-06	0.000157278
1114867	1114591	3.5.1.4	1	Cytoplasmic with score 7.7	49.116	3.97093	5.42265	0.0642334	7.75486	1.78359	2883	2049	374	394	598	504	3.07678	3.07724	5.61217	3.09744e-37	1.4841e-35	0.670629	0.670811	3.58774	0.121148	0.418723
1114868	1114592	-	0	Cytoplasmic with score 8.1	36.2418	1.80376	32.1267	1.68426	33.4395	2.60869	2191	1179	1893	2270	2036	2366	0.0401717	0.0401744	5.82973	0.931216	0.966421	0.207845	0.207857	5.75193	0.645463	0.925919
1000234	1000234	-	0	Extracellular (Secreted) with score 8.0	0.443886	0.19571	0.967868	0.0371558	0.76937	0.373011	9	2	16	16	17	8	-	-	-	-	-	-	-	-	-	-
1155939	1155663	-	0	Membrane bound Mitochondrial with score 4.6	190.155	44.6402	113.014	1.18916	70.497	1.44663	9690	3569	4996	5520	2809	3981	0.606944	0.606958	7.48291	0.143061	0.275872	-0.522802	-0.522817	6.74492	0.179491	0.529775
1114874	1114598	-	0	Membrane bound Peroxisomal with score 5.7	9.70429	0.791247	8.91781	0.0401018	1.6378	0.0317742	510	257	470	507	78	110	-0.017353	-0.0173573	3.71744	0.970437	0.98632	-2.26561	-2.26707	2.83968	1.61711e-12	8.40918e-11
1155941	1155665	-	0	Plasma membrane with score 2.6	4.75888	2.2002	2.26931	0.29418	5.89763	0.0168011	306	70	96	130	260	343	0.947678	0.94855	2.17085	0.0796944	0.173726	1.53368	1.53477	2.41068	1.70178e-05	0.000260023
1080039	1079763	-	0	Plasma membrane with score 4.7	0.961884	0.508092	0.64933	0.0265352	0.452526	0.000586204	80	14	40	43	29	35	0.384013	0.38524	0.439717	0.521189	0.693797	-	-	-	-	-
1200646	1200370	-	0	Cytoplasmic with score 4.1	0.327267	0.181364	1.24902	0.0797705	3.50243	0.527829	21	4	41	47	94	171	-1.50285	-1.51099	-0.187071	0.00342435	0.0120922	1.68063	1.68356	1.18129	4.32449e-05	0.000601883
1130511	1130235	-	0	Plasma membrane with score 3.1	0.106921	0.0475329	0.0315433	0.0133382	0.060266	0.0109687	6	5	3	4	3	5	-	-	-	-	-	-	-	-	-	-
1079785	1079509	-	0	Plasma membrane with score 4.3	35.882	0.528621	19.4762	0.013269	15.4127	0.0215726	2411	1389	1399	1499	1008	1361	0.745247	0.745303	5.71024	0.0260482	0.069592	-0.179076	-0.179093	5.03892	0.693964	0.94097
1180910	1180634	-	0	Cytoplasmic with score 7.2	13.7241	1.53393	10.3184	2.06024	12.337	0.725218	192	143	140	226	179	274	0.280674	0.280866	2.45453	0.560324	0.726138	0.420081	0.420342	2.36636	0.374238	0.768711
1180911	1180635	-	0	Membrane bound Mitochondrial with score 8.2	69.8972	0.18559	62.8223	5.19199	118.386	11.0964	2319	1384	2079	2641	3517	5744	0.0159411	0.015942	5.99708	0.972718	0.98729	1.0726	1.07265	6.45678	0.00112395	0.010582
1161349	1161073	-	0	Cytoplasmic with score 9.9	15.4392	0.858733	8.57956	0.579393	18.602	1.41789	465	298	318	291	633	701	0.693825	0.694077	3.43683	0.0846603	0.182362	1.25471	1.25506	3.64193	0.000235975	0.00275284
1200662	1200386	-	0	Membrane bound Peroxisomal with score 9.0	11.1752	1.36632	14.4019	0.456958	21.5612	0.627376	651	302	774	918	1068	1542	-0.508001	-0.508101	4.28255	0.220692	0.387195	0.73413	0.734219	4.75987	0.0404999	0.200315
1200666	1200390	-	0	Cytoplasmic with score 8.2	44.5992	0.920318	39.2545	1.16879	63.0393	3.2255	1540	908	1410	1623	2222	2734	0.051548	0.0515526	5.38071	0.911726	0.95531	0.82971	0.829765	5.66219	0.00942478	0.0635507
1148854	1148578	-	0	Membrane bound Endoplasmic reticulum with score 4.3	6.69396	0.799666	8.62047	1.1662	5.57361	0.325241	220	171	310	442	229	268	-0.530122	-0.530367	3.10814	0.236698	0.407253	-0.466784	-0.466976	2.96496	0.296218	0.694158
43507	43507	-	0	Nuclear with score 6.5	3.51664	0.0649165	1.56316	0.289504	0.625523	0.117497	50	33	30	21	8	16	1.06192	1.06603	0.151299	0.026132	0.0697766	-	-	-	-	-
1080204	1079928	-	0	Cytoplasmic with score 5.8	0.0924585	0.024903	0.0565668	0.0258773	0.0806047	0.0126517	8	3	2	4	4	10	-	-	-	-	-	-	-	-	-	-
1114888	1114612	3.2.1.99	0	Membrane bound Extracellular (Secreted) with score 7.9	0.202754	0.110622	0.0207819	0.0122721	0.104411	0.00969444	12	3	1	3	5	6	-	-	-	-	-	-	-	-	-	-
1148857	1148581	-	0	Membrane bound Mitochondrial with score 2.8	7.34032	0.256665	4.71923	0.00069667	6.95252	0.0895961	468	303	336	371	463	600	0.500409	0.500576	3.53097	0.236556	0.407157	0.704021	0.704226	3.48781	0.0682176	0.288682
1180914	1180638	-	0	Membrane bound Mitochondrial with score 7.2	8.04125	0.294413	10.1511	0.00978345	13.1822	1.57464	252	162	349	380	478	493	-0.443712	-0.443914	3.10599	0.308329	0.491548	0.54716	0.547322	3.43792	0.193993	0.554544
1099291	1099015	-	0	Cytoplasmic with score 6.3	14.109	0.384227	3.96971	0.357416	7.23589	2.11909	1032	645	373	333	719	534	1.61225	1.61263	4.27859	7.87866e-08	6.95016e-07	0.983582	0.983843	3.67013	0.0257643	0.141462
1141410	1141134	-	0	Nuclear with score 7.9	342.928	116.652	489.128	13.6802	1061.29	48.4884	4007	1173	4506	5156	9566	11876	-0.663431	-0.663455	6.73131	0.143334	0.276107	1.27054	1.27057	7.63005	5.20068e-06	8.78983e-05
56950	56950	3.1.1.5	0	Membrane bound Extracellular (Secreted) with score 8.5	154.969	18.244	157.705	12.8834	155.852	20.1566	10854	5089	9836	12490	8358	14766	-0.165446	-0.165448	8.14935	0.719552	0.843344	0.144316	0.144317	8.13838	0.757413	0.958269
1169657	1169381	-	0	Extracellular (Secreted) with score 6.9	0.114884	0.0468843	0.0658404	0.0138061	0.0288231	0.0217404	7	1	3	3	2	1	-	-	-	-	-	-	-	-	-	-
1080545	1080269	-	0	Cytoplasmic with score 6.5	-	-	0.02589	0.020809	-	-	0	0	2	1	0	4	-	-	-	-	-	-	-	-	-	-
1169659	1169383	-	0	Membrane bound Mitochondrial with score 5.0	0.0252852	0.0176806	0.00401085	0.00015665	0.0286615	0.00986613	6	1	1	1	5	5	-	-	-	-	-	-	-	-	-	-
43496	43496	-	0	Mitochondrial with score 5.1	-	-	-	-	0.239456	0.0757268	8	0	0	0	2	6	-	-	-	-	-	-	-	-	-	-
1148863	1148587	-	0	Nuclear with score 6.4	0.005969	0.00269969	0.131372	0.121776	0.0108626	0.00652092	9	2	15	11	11	7	-	-	-	-	-	-	-	-	-	-
1148864	1148588	-	0	Plasma membrane with score 9.0	-	-	0.00736271	0.00257001	0.00860188	0.00290971	7	0	2	1	1	2	-	-	-	-	-	-	-	-	-	-
1080091	1079815	-	0	Membrane bound Mitochondrial with score 6.2	0.0925486	0.0287188	0.023251	0.00235995	0.0874518	0.013673	22	5	3	6	9	15	-	-	-	-	-	-	-	-	-	-
1130528	1130252	-	0	Membrane bound Lysosomal with score 8.6	-	-	0.0104547	0.00530921	0.0186841	0.0027049	5	0	1	1	2	2	-	-	-	-	-	-	-	-	-	-
1079838	1079562	-	0	Plasma membrane with score 6.3	-	-	0.0166141	0.00654735	0.0600637	0.0258132	7	0	3	2	4	10	-	-	-	-	-	-	-	-	-	-
1080360	1080084	-	0	Membrane bound Endoplasmic reticulum with score 6.4	0.0227582	0.0120516	0.00686903	0.00217501	0.0816917	0.00993934	6	1	1	2	7	6	-	-	-	-	-	-	-	-	-	-
1200682	1200406	-	0	Extracellular (Secreted) with score 9.2	0.102278	0.0751798	-	-	-	-	1	4	0	0	0	5	-	-	-	-	-	-	-	-	-	-
43489	43489	-	0	Membrane bound Endoplasmic reticulum with score 6.1	0.0780702	0.00896453	0.0345554	0.00777184	0.115731	0.0449513	6	2	3	3	8	7	-	-	-	-	-	-	-	-	-	-
1079721	1079445	-	0	Membrane bound Peroxisomal with score 7.2	0.0327575	0.00201614	0.0221798	0.00103834	0.0108533	0.00765136	5	1	5	3	1	1	-	-	-	-	-	-	-	-	-	-
1148870	1148594	-	0	Membrane bound Mitochondrial with score 2.3	0.369158	0.0470374	0.158071	0.0212042	0.149007	0.0231092	24	17	11	16	12	14	-	-	-	-	-	-	-	-	-	-
1148885	1148609	-	0	Membrane bound Mitochondrial with score 8.2	-	-	0.00473507	0.000577644	0.0281684	0.011333	6	0	1	1	2	1	-	-	-	-	-	-	-	-	-	-
43485	43485	-	0	Extracellular (Secreted) with score 5.4	-	-	-	-	-	-	4	0	1	0	0	0	-	-	-	-	-	-	-	-	-	-
1079994	1079718	-	0	Membrane bound Mitochondrial with score 2.9	11.7606	0.188245	0.398639	0.0661895	1.02363	0.0506312	474	292	21	19	44	57	4.6143	4.62397	2.78814	8.52941e-39	4.32845e-37	1.44449	1.45041	-0.0849759	0.00135025	0.0125049
1148872	1148596	-	0	Cytoplasmic with score 5.9	0.0981964	0.0275104	0.0349131	0.00154606	0.0123196	0.00731383	8	2	2	2	1	2	-	-	-	-	-	-	-	-	-	-
43482	43482	-	0	Membrane bound Mitochondrial with score 6.0	0.0212301	0.00320779	-	-	0.00957943	0.00395407	2	2	3	0	2	1	-	-	-	-	-	-	-	-	-	-
43481	43481	-	0	Cytoplasmic with score 5.5	1.06315	0.319898	0.525116	0.0452039	0.433043	0.059397	24	26	19	21	16	18	-	-	-	-	-	-	-	-	-	-
1080458	1080182	-	0	Membrane bound Endoplasmic reticulum with score 8.7	-	-	-	-	-	-	0	1	0	0	0	2	-	-	-	-	-	-	-	-	-	-
1148874	1148598	-	0	Plasma membrane with score 8.2	0.255469	0.101614	-	-	0.048761	0.0104636	6	9	1	0	3	2	-	-	-	-	-	-	-	-	-	-
43478	43478	-	0	Plasma membrane with score 6.9	0.674721	0.0980061	0.302826	0.0608398	0.0447842	0.0376181	21	15	8	13	1	4	-	-	-	-	-	-	-	-	-	-
1169678	1169402	-	0	Cytoplasmic with score 4.3	-	-	-	-	-	-	0	0	0	1	0	1	-	-	-	-	-	-	-	-	-	-
1130543	1130267	-	0	Membrane bound Mitochondrial with score 9.3	-	-	-	-	-	-	1	0	0	1	0	1	-	-	-	-	-	-	-	-	-	-
1148875	1148599	-	0	Cytoplasmic with score 4.4	0.0397321	0.000647975	-	-	-	-	3	4	3	0	0	1	-	-	-	-	-	-	-	-	-	-
43474	43474	-	0	Mitochondrial with score 4.9	0.37113	0.0504384	0.39438	0.14723	0.907416	0.423948	8	6	6	11	18	11	-	-	-	-	-	-	-	-	-	-
1200696	1200420	-	0	Plasma membrane with score 6.8	1.17805	0.0507132	1.22961	0.148801	0.311891	0.00176995	99	52	91	128	26	35	-0.18738	-0.187634	1.49831	0.69582	0.827498	-1.71978	-1.72373	0.821689	2.8082e-05	0.000409104
1155949	1155673	1.4.3.22	0	Cytoplasmic with score 8.0	2.78314	0.208244	1.20967	0.0456782	1.98879	0.506185	222	111	98	106	180	147	1.03896	1.03998	2.08171	0.00746122	0.0238572	0.829944	0.830746	1.78788	0.0663401	0.284413
1200707	1200431	-	0	Membrane bound Golgi with score 9.4	27.8563	0.464881	29.6593	0.535981	7.1633	1.06996	1462	871	1665	1750	410	419	-0.189768	-0.189785	5.43702	0.675665	0.813134	-1.90933	-1.90963	4.70526	4.21157e-12	1.99084e-10
1079842	1079566	-	0	Plasma membrane with score 7.6	0.852242	0.154237	0.755944	0.0478287	0.211681	0.00725922	66	29	56	53	14	22	0.125333	0.125673	0.672801	0.800565	0.892916	-1.48359	-1.48974	-0.0799131	0.00117547	0.0110213
43467	43467	-	0	Membrane bound Endoplasmic reticulum with score 8.7	-	-	-	-	0.018002	0.0119456	1	0	1	0	2	1	-	-	-	-	-	-	-	-	-	-
1180921	1180645	-	0	Membrane bound Golgi with score 7.3	6.76469	0.214825	2.5148	0.339629	1.76494	0.246776	369	232	179	152	112	115	1.22355	1.22425	2.90806	0.000916189	0.00382312	-0.418333	-0.418716	1.82736	0.367553	0.763017
1114911	1114635	-	0	Membrane bound Extracellular (Secreted) with score 9.1	4.35232	0.20822	1.5194	0.185184	0.939445	0.0133735	207	138	98	78	49	66	1.34132	1.3427	2.08528	0.000586568	0.00255667	-0.505909	-0.506796	0.898836	0.280206	0.674755
1114914	1114638	-	0	Plasma membrane with score 6.1	19.529	1.31283	4.6143	0.277339	4.40454	0.0769865	1216	640	294	347	268	349	1.87384	1.8743	4.33197	1.68946e-11	2.22411e-10	0.0621982	0.0622229	2.98471	0.894885	0.986496
1169690	1169414	-	0	Mitochondrial with score 6.0	18.4582	0.0349331	17.6071	1.35149	15.5051	1.05255	193	114	201	230	174	210	-0.129565	-0.129654	2.49143	0.782537	0.882904	-0.0446239	-0.0446519	2.36473	0.924693	0.9909
1114915	1114639	-	0	Nuclear with score 5.5	45.8565	0.00831954	22.3204	2.38104	17.2751	2.14994	1309	780	767	670	550	583	0.894413	0.894542	4.80017	0.0091094	0.0284243	-0.217215	-0.217258	4.01759	0.63747	0.923815
1099314	1099038	-	0	Membrane bound Endoplasmic reticulum with score 5.9	18.0708	3.52383	0.984085	0.223843	1.99548	0.243122	508	438	45	30	84	82	4.07337	4.07841	3.18174	7.00402e-25	2.11894e-23	1.26939	1.27231	0.671643	0.00559396	0.0419593
1080226	1079950	-	0	Plasma membrane with score 2.8	1.57352	0.0274477	0.448826	0.015373	0.459169	0.0181771	438	280	143	159	144	181	1.62195	1.62285	3.05688	8.94784e-07	6.82807e-06	0.223976	0.224154	1.99427	0.630018	0.922037
1200736	1200460	-	0	Membrane bound Endoplasmic reticulum with score 7.5	1.56094	0.272115	0.293718	0.0133554	0.497265	0.00787797	290	123	53	65	81	111	2.11256	2.1152	2.08526	1.22655e-08	1.20598e-07	0.815444	0.816818	1.00056	0.0548398	0.247133
1141413	1141137	-	0	Cytoplasmic with score 7.5	62.9988	5.20838	32.8491	6.36015	45.7376	2.81808	2031	1021	1268	923	1427	1713	0.795632	0.79571	5.35	0.0371007	0.0932357	0.629723	0.629783	5.08191	0.123649	0.42477
1130557	1130281	1.3.1.9;2.3.1.38;2.3.1.39;3.1.2.14;4.2.1.59;2.3.1.86	0	Membrane bound Vacuolar with score 5.8	0.815733	0.24303	0.0404027	0.00488004	0.169843	0.113569	246	84	11	15	17	25	3.92538	3.93987	1.5188	2.25179e-17	4.49359e-16	-	-	-	-	-
1169697	1169421	-	0	Mitochondrial with score 8.1	4.34452	1.13635	0.196994	0.00209465	0.126747	0.00826208	157	55	7	7	5	5	4.17418	4.20125	0.879667	7.71252e-17	1.47068e-15	-	-	-	-	-
1079708	1079432	-	0	Cytoplasmic with score 7.7	0.238523	0.0365085	0.0286321	0.00679165	0.114842	0.0271054	6	5	1	1	3	5	-	-	-	-	-	-	-	-	-	-
1114921	1114645	-	0	Cytoplasmic with score 5.2	3.04787	1.07024	0.188924	0.00269019	0.449043	0.117234	190	55	10	11	15	35	3.77596	3.79374	1.08613	2.34394e-13	3.53991e-12	-	-	-	-	-
1114924	1114648	-	0	Membrane bound Mitochondrial with score 4.4	26.9181	11.2977	6.08003	0.489296	11.873	1.86723	1542	353	244	308	394	735	1.98169	1.98224	4.20294	0.000102334	0.000535734	1.1221	1.12247	3.40019	0.00477563	0.0365461
1155959	1155683	-	0	Membrane bound Endoplasmic reticulum with score 6.2	16.5593	0.428342	2.81139	0.529296	2.52771	0.197396	898	566	143	232	156	181	2.34571	2.34658	3.93329	4.32326e-13	6.44665e-12	-0.0202751	-0.0202909	2.16902	0.966932	0.995624
1079760	1079484	-	0	Membrane bound Extracellular (Secreted) with score 4.3	0.0812505	0.0387404	-	-	0.0305718	0.0108577	12	2	0	3	5	5	-	-	-	-	-	-	-	-	-	-
1114931	1114655	-	0	Membrane bound Mitochondrial with score 5.2	4.75984	0.602178	0.137472	0.113501	0.150844	0.00668392	241	110	13	2	7	10	4.82535	4.8511	1.6054	5.54765e-22	1.45053e-20	-	-	-	-	-
1080431	1080155	-	0	Membrane bound Endoplasmic reticulum with score 5.0	0.491923	0.0220515	-	-	0.0976746	0.0270642	25	19	3	0	7	7	-	-	-	-	-	-	-	-	-	-
1080365	1080089	-	0	Cytoplasmic with score 6.4	0.0527305	0.0197818	0.0107155	0.0012287	0.115737	0.105748	19	11	10	11	13	11	-	-	-	-	-	-	-	-	-	-
1080128	1079852	-	0	Membrane bound Mitochondrial with score 2.6	0.193209	0.00971765	0.130001	0.0519776	0.0535138	0.0391523	11	8	11	7	7	1	-	-	-	-	-	-	-	-	-	-
1114932	1114656	-	0	Membrane bound Mitochondrial with score 4.0	5.63844	0.547177	0.526752	0.113402	0.495859	0.235613	215	106	24	18	25	12	3.25166	3.26026	1.58668	3.28019e-17	6.45036e-16	-	-	-	-	-
43446	43446	-	0	Mitochondrial with score 5.7	-	-	-	-	0.0179715	0.00465805	1	0	0	0	1	1	-	-	-	-	-	-	-	-	-	-
1130568	1130292	-	0	Cytoplasmic with score 6.6	0.0399706	0.0186242	0.060874	0.0309137	0.0804136	0.0411618	4	1	7	2	9	4	-	-	-	-	-	-	-	-	-	-
1079832	1079556	-	0	Plasma membrane with score 9.3	0.0339207	0.0261026	0.0464458	0.0248327	0.0170446	0.00477435	6	1	5	5	2	3	-	-	-	-	-	-	-	-	-	-
1169710	1169434	-	0	Membrane bound Extracellular (Secreted) with score 7.9	0.0423738	0.0100071	0.0932952	0.051168	0.0406099	0.0193166	3	3	4	10	4	6	-	-	-	-	-	-	-	-	-	-
1148903	1148627	-	0	Cytoplasmic with score 6.8	0.137793	0.0315057	0.29938	0.0697738	0.130621	0.00391023	57	22	74	122	35	54	-0.988549	-0.990549	1.03721	0.0370527	0.0931647	-1.02103	-1.02301	0.849627	0.02673	0.145444
43441	43441	-	0	Plasma membrane with score 8.2	-	-	0.00856842	0.0019076	0.0375465	0.0163913	2	0	1	1	3	3	-	-	-	-	-	-	-	-	-	-
1079973	1079697	-	0	Membrane bound Peroxisomal with score 2.8	0.105379	0.00717535	0.102259	0.0334592	0.0478237	0.0143202	6	6	4	10	4	6	-	-	-	-	-	-	-	-	-	-
50199	50199	-	0	Membrane bound Mitochondrial with score 6.6	1.12231	0.210627	0.0751166	0.0230723	0.324505	0.0676459	50	19	2	4	19	14	-	-	-	-	-	-	-	-	-	-
1148907	1148631	2.6.1.42	0	Cytoplasmic with score 8.1	3.87186	0.0360944	0.614769	0.00846204	2.99532	0.134368	159	91	29	31	134	161	2.40698	2.41244	1.36026	6.52196e-11	8.05769e-10	2.41317	2.41824	1.21854	3.54209e-11	1.49526e-09
1148908	1148632	-	0	Membrane bound Lysosomal with score 5.1	1.07436	0.160751	0.0173308	0.0134095	0.0144126	0.00471	74	30	4	1	2	2	4.613	4.68866	-0.119213	6.10571e-15	1.04217e-13	-	-	-	-	-
1080533	1080257	1.1.1.100;2.3.1.41;2.3.1.86	0	Membrane bound Vacuolar with score 5.1	0.183394	0.0459226	0.00678945	0.00118226	0.0226784	0.00580952	46	18	5	4	9	6	-	-	-	-	-	-	-	-	-	-
1080123	1079847	-	0	Cytoplasmic with score 4.1	0.0616747	0.0235923	0.00603312	0.00259567	0.00538222	0.000820631	9	2	1	3	2	2	-	-	-	-	-	-	-	-	-	-
43435	43435	-	0	Cytoplasmic with score 6.7	0.0529064	0.0314874	0.0665378	0.0339705	0.0630134	0.0122469	5	1	4	3	2	4	-	-	-	-	-	-	-	-	-	-
1099332	1099056	-	0	Membrane bound Mitochondrial with score 3.9	31.6574	2.7374	23.7492	0.537572	21.1185	2.62205	897	634	815	839	717	769	0.279203	0.279246	4.63127	0.531711	0.702967	-0.025238	-0.0252421	4.30694	0.956935	0.99377
188917	188917	-	0	Plasma membrane with score 8.0	0.258369	0.00982975	0.0109024	0.00130366	0.0345109	0.0198521	34	21	2	4	12	7	3.49812	3.55832	-0.876344	8.97689e-09	8.94751e-08	-	-	-	-	-
1155963	1155687	-	0	Nuclear with score 3.8	20.6803	1.23781	9.83729	0.489465	6.53573	0.25071	1118	588	576	565	343	433	0.915616	0.915783	4.47771	0.00694272	0.0224349	-0.441306	-0.441424	3.58378	0.301843	0.699722
43431	43431	-	0	Mitochondrial with score 4.2	216.059	8.3336	54.9815	0.38868	34.7427	0.717261	4399	2804	1231	1348	704	995	1.85608	1.85619	6.32841	8.20418e-15	1.38038e-13	-0.493364	-0.493424	4.73169	0.219173	0.589719
1080207	1079931	-	0	Membrane bound Mitochondrial with score 8.3	0.57776	0.0696834	0.472351	0.0463891	0.352742	0.0249498	57	36	52	45	36	43	0.2989	0.299673	0.603242	0.540837	0.710601	-0.179709	-0.180221	0.204905	0.716112	0.946472
1180935	1180659	-	0	Mitochondrial with score 4.0	10.5235	0.153098	10.9329	1.25345	10.2572	0.631135	870	498	881	1197	799	1221	-0.243017	-0.243053	4.68957	0.590213	0.750003	0.0672613	0.0672696	4.6736	0.885706	0.98604
1155965	1155689	-	0	Membrane bound Mitochondrial with score 6.0	1.1148	0.0182296	0.663605	0.000334729	0.476515	0.0644197	53	30	32	37	20	35	0.618281	0.620325	0.296018	0.193837	0.350169	-	-	-	-	-
1161370	1161094	3.1.1.86	0	Extracellular (Secreted) with score 9.8	1.26339	0.0954806	1.01112	0.137414	0.604413	0.00427187	42	20	42	31	20	26	0.0947953	0.0951896	0.111726	0.855751	0.923352	-	-	-	-	-
1180938	1180662	-	0	Membrane bound Extracellular (Secreted) with score 8.9	25.9368	8.95728	21.9407	4.07743	70.9707	2.98815	577	715	950	732	2494	3175	0.110502	0.110519	4.57312	0.835666	0.913792	1.86015	1.86031	5.56021	1.13747e-10	4.44985e-09
188525	188525	-	0	Plasma membrane with score 5.1	0.0399772	0.00468945	0.0371479	0.00170887	0.057747	0.0385645	4	2	5	6	8	3	-	-	-	-	-	-	-	-	-	-
1180939	1180663	-	0	Nuclear with score 3.6	8.16327	0.422497	4.49881	0.491228	9.35284	0.188039	904	594	512	686	1058	1498	0.707109	0.70724	4.40767	0.0643798	0.146429	1.20676	1.20693	4.57151	0.000154891	0.00191005
1180940	1180664	-	0	Extracellular (Secreted) with score 7.0	3.47683	0.587943	1.21725	0.520202	2.32923	0.27326	59	27	27	13	42	41	1.41368	1.42	0.0525198	0.00522522	0.017527	-	-	-	-	-
1130591	1130315	3.2.1.52	0	Membrane bound Extracellular (Secreted) with score 7.4	4.70224	0.094484	2.44617	0.385901	3.76262	0.0361425	285	176	188	149	225	309	0.809968	0.810482	2.66262	0.0516306	0.122233	0.766935	0.767393	2.47255	0.070197	0.29548
1114950	1114674	-	0	Nuclear with score 6.6	9.13827	0.0988819	7.21038	0.718089	6.30979	0.609242	1101	667	856	1125	683	1126	0.205297	0.205324	4.8434	0.651495	0.79615	-0.0299171	-0.0299209	4.55687	0.949276	0.99377
1080145	1079869	-	0	Membrane bound Mitochondrial with score 6.2	0.100861	0.0359991	0.0727169	0.0138299	0.0578975	0.0307369	10	3	7	7	3	8	-	-	-	-	-	-	-	-	-	-
1114953	1114677	-	0	Membrane bound Lysosomal with score 7.4	2.50897	0.0977081	1.59347	0.222428	1.80612	0.328794	151	96	128	105	136	127	0.446699	0.447158	1.91888	0.330068	0.514111	0.306917	0.307223	1.67735	0.525028	0.870348
1200808	1200532	-	0	Cytoplasmic with score 6.5	11.0722	0.527604	27.1031	0.602578	18.7305	1.09491	474	309	1292	1412	750	1152	-1.41196	-1.4122	4.65542	9.9102e-07	7.52553e-06	-0.405668	-0.405713	4.83677	0.336733	0.737144
1180945	1180669	2.4.1.16	0	Plasma membrane with score 8.7	20.462	0.323427	21.2739	2.09055	17.919	0.894842	2513	1532	2564	3379	2087	3140	-0.18382	-0.183829	6.23134	0.686481	0.82063	-0.0768772	-0.0768807	6.11674	0.868841	0.982933
1180946	1180670	-	0	Nuclear with score 4.2	49.0535	4.59759	24.2613	0.838764	32.2227	0.742038	1799	1292	1034	1204	1325	1718	0.864292	0.864374	5.41135	0.0101568	0.0312995	0.560482	0.560536	5.05761	0.14001	0.455574
1000395	1000395	-	0	Plasma membrane with score 8.4	95.1216	3.54943	73.6319	0.7453	165.445	6.18367	3880	2482	3368	3707	6658	9844	0.221952	0.22196	6.69203	0.621602	0.775216	1.32627	1.3263	7.22126	2.28094e-06	4.12386e-05
1180948	1180672	-	0	Cytoplasmic with score 7.0	40.7267	7.76762	47.2169	7.28108	52.5642	3.62915	1008	876	1837	1439	1724	2012	-0.374617	-0.374654	5.3033	0.410181	0.594365	0.304493	0.304514	5.47122	0.494691	0.85228
1180949	1180673	-	0	Membrane bound Endoplasmic reticulum with score 5.9	76.2282	4.60974	42.1032	4.14187	64.6825	16.3653	1974	1336	1365	1213	2194	1784	0.739926	0.739989	5.54417	0.0392236	0.0975833	0.774939	0.774999	5.40059	0.0584923	0.259371
1169741	1169465	-	0	Cytoplasmic with score 7.3	-	-	-	-	0.0191809	0.00292452	0	0	0	0	1	1	-	-	-	-	-	-	-	-	-	-
1148926	1148650	-	0	Cytoplasmic with score 4.6	0.212054	0.0402956	0.330726	0.0692259	0.271681	0.130434	16	6	23	17	22	10	-	-	-	-	-	-	-	-	-	-
1169743	1169467	-	0	Cytoplasmic with score 6.1	4.70594	0.224195	7.28694	1.22861	4.58343	0.273327	106	67	211	166	110	133	-0.763729	-0.764477	2.05227	0.0799945	0.17426	-0.520848	-0.521278	1.97179	0.252922	0.639065
1200822	1200546	2.6.1.1	0	Cytoplasmic with score 6.5	0.285103	0.0844626	0.127446	0.0100748	0.213591	0.0282534	9	10	6	9	10	13	-	-	-	-	-	-	-	-	-	-
1148928	1148652	-	0	Membrane bound Endoplasmic reticulum with score 9.3	10.4228	0.266826	8.95838	0.807621	6.44646	0.165344	579	327	481	623	356	458	0.0710342	0.0710519	3.93259	0.879357	0.936505	-0.318772	-0.318856	3.58165	0.476867	0.839746
1161383	1161107	-	0	Extracellular (Secreted) with score 9.1	0.0326431	0.000143784	0.0285398	0.00607964	0.0800378	0.00384001	1	1	1	2	1	2	-	-	-	-	-	-	-	-	-	-
1200828	1200552	-	0	Cytoplasmic with score 5.8	0.788137	0.235407	0.747111	0.227606	2.59637	0.534949	16	17	15	32	83	74	-	-	-	-	-	1.88568	1.8915	0.443916	9.12577e-05	0.00117817
43409	43409	-	0	Membrane bound Mitochondrial with score 5.6	6.64357	1.05992	0.105976	0.0590826	0.105453	0.0121691	215	94	3	5	3	5	5.53607	5.58476	1.39512	8.36632e-30	3.06084e-28	-	-	-	-	-
1130608	1130332	-	0	Cytoplasmic with score 6.1	-	-	0.0655952	0.0451173	0.0763875	0.0193767	3	0	3	1	2	1	-	-	-	-	-	-	-	-	-	-
1130609	1130333	-	0	Cytoplasmic with score 8.2	0.254116	0.0328643	0.0966417	0.0357781	0.257379	0.0418418	16	6	8	4	15	15	-	-	-	-	-	-	-	-	-	-
1180952	1180676	-	0	Membrane bound Peroxisomal with score 4.6	27.0056	1.4734	18.565	0.880234	18.2037	0.743445	1042	698	880	851	771	966	0.386565	0.38662	4.75793	0.365773	0.551811	0.119934	0.119951	4.44744	0.795357	0.964572
1161385	1161109	-	0	Plasma membrane with score 8.6	18.1609	3.31302	9.83494	0.268233	5.08647	0.0267478	775	668	585	586	259	359	0.729355	0.729492	4.39724	0.0716984	0.159689	-0.813538	-0.81378	3.47489	0.0304833	0.160946
1180954	1180678	-	0	Membrane bound Mitochondrial with score 7.6	75.0844	1.12474	40.8735	8.71687	37.6879	7.32912	1797	1037	1289	897	1066	967	0.716524	0.716596	5.29865	0.0712694	0.158921	0.0282125	0.0282158	4.74593	0.953754	0.99377
43403	43403	-	0	Cytoplasmic with score 6.5	0.584174	0.160401	0.659347	0.262528	0.467167	0.100561	25	8	27	13	17	14	-	-	-	-	-	-	-	-	-	-
1169755	1169479	-	0	Cytoplasmic with score 5.2	17.8334	0.747381	12.4729	0.428935	15.7755	0.273821	798	513	608	708	715	1010	0.370902	0.370971	4.34903	0.390329	0.576034	0.500665	0.500748	4.25761	0.219942	0.590744
1114969	1114693	-	0	Plasma membrane with score 5.2	106.405	7.41613	47.4948	7.01769	64.0531	2.59399	7722	3988	2985	4338	4120	6070	1.01977	1.0198	7.21562	0.00217172	0.00813575	0.589365	0.589382	6.7773	0.141601	0.458645
1180956	1180680	-	0	Plasma membrane with score 8.6	5.32491	0.482044	2.52386	0.122464	2.57892	0.71707	376	277	232	230	262	203	0.894439	0.894842	3.16393	0.0223791	0.0611039	0.162616	0.162701	2.57223	0.742231	0.954716
1099368	1099092	-	0	Membrane bound Lysosomal with score 8.8	2.9206	0.204752	2.13712	0.402866	1.40558	0.0178519	188	97	110	186	81	125	0.293444	0.293698	2.15658	0.542313	0.711846	-0.408101	-0.408517	1.65501	0.401927	0.78771
1148936	1148660	-	0	Plasma membrane with score 8.1	0.110262	0.0167811	0.0179045	0.0106315	0.0199019	0.00460028	14	6	7	4	2	5	-	-	-	-	-	-	-	-	-	-
1130620	1130344	-	0	Cytoplasmic with score 9.2	0.0204477	0.0129902	0.0278126	0.0134963	0.0281503	0.0111675	1	2	2	6	2	7	-	-	-	-	-	-	-	-	-	-
1148938	1148662	-	0	Nuclear with score 3.1	0.027694	0.0163348	0.0210828	0.00154876	0.0425089	0.0396795	6	2	4	3	1	12	-	-	-	-	-	-	-	-	-	-
43394	43394	-	0	Membrane bound Mitochondrial with score 3.8	-	-	0.00661351	0.0002583	-	-	2	0	1	1	0	1	-	-	-	-	-	-	-	-	-	-
1080550	1080274	-	0	Membrane bound Peroxisomal with score 9.0	1.28114	0.414841	1.70063	0.114425	2.5091	0.302331	114	37	111	134	143	238	-0.41605	-0.416572	1.56075	0.394677	0.580546	0.736256	0.73687	1.98735	0.0869584	0.338147
1148958	1148682	-	0	Nuclear with score 4.1	0.0980799	0.0286482	0.0891975	0.0100661	0.0261247	0.0201145	4	4	6	5	1	3	-	-	-	-	-	-	-	-	-	-
43391	43391	-	0	Mitochondrial with score 8.5	70.2958	3.4561	3.31968	0.444897	5.58226	0.0566456	3471	1860	148	204	275	363	4.26611	4.26721	5.58097	7.46744e-69	8.10174e-67	0.977236	0.977762	2.65576	0.0122509	0.0778104
1155979	1155703	-	0	Membrane bound Mitochondrial with score 8.0	54.2698	4.26134	3.67019	0.176563	6.03053	0.274848	2904	1483	192	235	325	402	3.6951	3.69597	5.32501	2.69191e-54	2.04911e-52	0.889332	0.889737	2.87836	0.0204167	0.117952
1169767	1169491	2.1.1.43	0	Mitochondrial with score 7.6	19.0697	0.731093	16.4949	0.84395	10.2779	0.921986	990	543	942	918	553	629	0.0638742	0.0638837	4.68737	0.890829	0.944036	-0.531165	-0.531254	4.24947	0.18934	0.550081
188627	188627	-	0	Membrane bound Mitochondrial with score 8.6	15.5847	0.589747	23.1057	3.30968	18.2217	0.865103	323	181	437	624	345	519	-0.715838	-0.716084	3.52736	0.0786035	0.171745	-0.185214	-0.185262	3.58229	0.692873	0.94097
1099380	1099104	-	0	Nuclear with score 8.9	18.938	0.243222	43.2367	2.49404	27.3123	2.41908	2064	1244	4860	5844	2706	4340	-1.3278	-1.32785	6.65585	7.53793e-07	5.80821e-06	-0.502925	-0.502939	6.77617	0.215537	0.584642
43386	43386	-	0	Nuclear with score 5.1	-	-	0.410184	0.151394	0.303375	0.0395594	5	0	3	8	3	5	-	-	-	-	-	-	-	-	-	-
1161394	1161118	-	0	Plasma membrane with score 7.2	1.5698	0.144292	2.65704	0.138935	1.4833	0.131563	55	27	85	102	50	59	-0.845901	-0.847611	1.02545	0.0528341	0.124395	-0.65492	-0.656079	0.918275	0.137684	0.451883
1161395	1161119	-	0	Nuclear with score 3.9	11.8254	0.293582	8.34623	0.477083	6.86345	0.519248	1159	650	911	878	691	809	0.362436	0.362487	4.7912	0.39815	0.583924	-0.133849	-0.133869	4.36894	0.771987	0.958548
1161396	1161120	-	0	Cytoplasmic with score 8.4	13.2533	0.401518	15.0067	1.20473	11.7125	0.352471	1284	812	1505	1914	1126	1647	-0.329366	-0.329396	5.36996	0.447228	0.628557	-0.192254	-0.19227	5.266	0.672728	0.933457
1161397	1161121	-	0	Cytoplasmic with score 7.0	0.643448	0.0753821	0.172713	0.111008	0.324612	0.0473796	41	21	5	10	15	28	2.37314	2.39477	-0.594118	6.73396e-06	4.47304e-05	-	-	-	-	-
1161398	1161122	2.3.1.31	0	Plasma membrane with score 8.9	34.4706	2.30872	24.2573	0.864908	16.6808	1.06634	6150	3200	4669	4911	3057	3610	0.299345	0.299353	7.17237	0.494092	0.66923	-0.400665	-0.400678	6.66337	0.335599	0.736503
1180967	1180691	-	0	Nuclear with score 7.0	25.5108	1.17751	15.2227	3.91096	9.99613	2.81114	1364	731	1072	681	646	505	0.582617	0.582693	4.90157	0.183075	0.335153	-0.464348	-0.464429	4.20361	0.353765	0.749658
1155986	1155710	-	0	Cytoplasmic with score 7.1	11.1943	0.419417	3.96373	0.205335	3.41633	0.570107	1038	668	441	428	380	369	1.34494	1.34522	4.37984	1.02191e-05	6.55192e-05	-0.0791118	-0.0791366	3.35717	0.867394	0.982922
1169776	1169500	-	0	Cytoplasmic with score 5.2	34.5447	1.88899	15.2093	0.13257	14.3043	1.58059	2473	1640	1244	1372	1194	1314	1.03463	1.03471	5.74974	0.000516251	0.00227705	0.068469	0.0684756	5.01208	0.882859	0.985345
1141436	1141160	-	0	Membrane bound Vacuolar with score 9.2	236.657	12.0332	167.092	17.0752	192.01	23.047	7488	3994	5943	5160	6193	6675	0.381628	0.381637	7.43697	0.37261	0.558619	0.337538	0.337545	7.24656	0.441703	0.817184
1130639	1130363	-	0	Nuclear with score 9.6	-	-	0.057951	0.0376154	-	-	0	0	2	1	3	0	-	-	-	-	-	-	-	-	-	-
43374	43374	-	0	Nuclear with score 9.1	7.67323	0.403032	7.80148	0.728922	4.98266	0.165803	236	129	270	251	151	186	-0.170982	-0.171078	2.74798	0.71505	0.83989	-0.513023	-0.51333	2.43214	0.238706	0.616713
1115006	1114730	-	0	Membrane bound Endoplasmic reticulum with score 6.7	6.39443	0.526351	5.70897	0.440322	3.40393	0.0996026	491	336	494	593	293	372	-0.00647195	-0.0064745	3.87469	0.988938	0.995532	-0.588999	-0.589174	3.4482	0.147853	0.471509
1180973	1180697	-	0	Membrane bound Endoplasmic reticulum with score 8.1	3.51841	0.352788	1.40717	0.0965147	1.23047	0.0722545	169	114	92	88	69	86	1.02783	1.02897	1.90059	0.00992356	0.0307211	-0.100091	-0.10024	1.10231	0.833816	0.974217
1180974	1180698	-	0	Membrane bound Extracellular (Secreted) with score 7.5	3.03598	0.208904	0.38461	0.102293	0.455238	0.0535329	119	82	14	23	21	22	2.81757	2.82693	1.01354	5.89439e-12	8.05169e-11	-	-	-	-	-
1099409	1099133	-	0	Cytoplasmic with score 4.5	29.7153	1.73839	23.2041	2.61735	25.2787	0.563196	2547	1342	1806	2440	1970	2796	0.217805	0.217818	5.94719	0.629699	0.779806	0.280546	0.280562	5.81619	0.5276	0.870552
1099411	1099135	-	0	Membrane bound Lysosomal with score 4.2	7.11673	0.707222	6.96398	0.482179	5.10991	0.630005	486	350	532	663	339	582	-0.117006	-0.117035	3.9563	0.802329	0.894118	-0.278594	-0.278661	3.71399	0.54539	0.882345
1169786	1169510	-	0	Membrane bound Mitochondrial with score 4.7	0.345907	0.155142	0.368169	0.0982857	0.511408	0.0760381	3	5	8	5	7	13	-	-	-	-	-	-	-	-	-	-
1180978	1180702	-	0	Cytoplasmic with score 6.0	265.589	98.3566	336.645	10.0263	742.117	55.1136	13277	3747	12974	14678	24434	38543	-0.471002	-0.471007	8.32556	0.327749	0.51185	1.28714	1.28715	9.15889	3.16386e-05	0.000453636
1180979	1180703	-	0	Plasma membrane with score 9.2	6.80085	0.0123444	20.8389	0.257804	22.2455	2.49221	388	236	1292	1438	1129	1931	-1.76471	-1.76507	4.58102	7.46278e-11	9.12451e-10	0.257827	0.257849	5.17263	0.566914	0.894726
1180980	1180704	-	0	Extracellular (Secreted) with score 9.8	0.97896	0.280299	0.353246	0.0298003	0.270563	0.0287558	31	32	17	16	9	16	-	-	-	-	-	-	-	-	-	-
1161413	1161137	-	0	Cytoplasmic with score 8.1	33.8132	9.87366	5.56211	1.72208	4.90072	0.028935	1084	353	197	111	120	163	2.45614	2.45721	3.77301	1.3351e-07	1.13828e-06	-0.0269876	-0.0270085	1.91173	0.958751	0.99379
1200974	1200698	-	0	Nuclear with score 8.9	13.5738	5.10094	7.07254	0.276127	8.96812	1.45869	230	294	201	227	191	383	0.794679	0.795076	2.98349	0.115317	0.233227	0.50614	0.506401	2.64859	0.279073	0.673512
1141444	1141168	-	0	Membrane bound Extracellular (Secreted) with score 4.7	33.3573	3.87038	2.6306	0.417448	30.8403	2.06661	713	336	47	69	545	852	3.49829	3.50147	3.26074	8.68577e-26	2.72375e-24	3.69272	3.69571	3.28222	1.07027e-27	2.11169e-25
1161416	1161140	-	0	Membrane bound Mitochondrial with score 4.8	22.5411	2.88454	15.9588	0.0451589	13.8839	0.814112	634	464	546	581	459	547	0.359902	0.359981	4.12286	0.41427	0.597732	-0.0423448	-0.0423548	3.74569	0.927827	0.991189
1130654	1130378	-	0	Cytoplasmic with score 7.1	35.2375	3.83217	41.8613	6.74517	30.7575	2.73577	1659	1224	2027	3032	1472	2390	-0.399713	-0.399739	5.89894	0.357412	0.542987	-0.283889	-0.283905	5.78407	0.53208	0.87295
1099424	1099148	-	0	Nuclear with score 5.7	51.8828	0.152392	30.5481	0.00909272	23.4125	1.10969	3094	1858	1976	2164	1470	1807	0.621197	0.621231	6.14763	0.0851817	0.183157	-0.217258	-0.217273	5.53459	0.628865	0.921821
1180987	1180711	-	0	Membrane bound Mitochondrial with score 7.5	21.6832	5.06152	19.4711	3.38542	5.80887	0.316984	624	228	583	445	141	177	-0.00557358	-0.00557358	3.80662	0.99091	0.9963	-1.58383	-1.58456	3.06336	2.04498e-05	0.00030577
1200982	1200706	-	0	Plasma membrane with score 2.6	8.15962	0.303124	6.83566	0.305317	8.67456	0.650679	1080	597	866	1036	1129	1327	0.168431	0.168454	4.76762	0.71279	0.839011	0.494825	0.494882	4.78399	0.217835	0.587889
1141453	1141177	4.2.1.1	0	Mitochondrial with score 6.7	84.1467	2.70224	90.6389	6.32747	126.032	17.7703	2417	1341	2542	3148	2975	5343	-0.246808	-0.246821	6.14121	0.579853	0.741372	0.639517	0.639541	6.44831	0.110649	0.394943
1180991	1180715	-	0	Plasma membrane with score 7.6	40.33	2.16191	12.5394	0.0417032	10.6642	1.46237	10828	5723	3417	3670	3010	3068	1.56153	1.56156	7.56157	3.15796e-09	3.31568e-08	-0.0861034	-0.0861066	6.37217	0.852992	0.979808
1099433	1099157	3.2.1.1	0	Plasma membrane with score 6.1	85.7937	2.31051	13.2211	0.553766	20.1819	6.0883	5149	2876	787	925	1476	1104	2.57972	2.57992	6.32975	5.98022e-31	2.36181e-29	0.755462	0.755551	4.79055	0.0790545	0.31903
1115039	1114763	-	0	Cytoplasmic with score 6.8	6.19296	0.928671	7.91631	0.237869	6.8425	0.1462	446	197	551	549	412	583	-0.466566	-0.466704	3.68611	0.28306	0.46273	-0.0385057	-0.0385147	3.71416	0.934482	0.992095
1141457	1141181	-	0	Extracellular (Secreted) with score 4.2	229.999	17.465	131.813	7.89742	110.616	18.0102	6403	3363	3845	3814	3261	3227	0.684994	0.685014	7.07654	0.054728	0.128024	-0.103634	-0.103637	6.47791	0.823458	0.973097
1156003	1155727	1.11.1.6	1	Cytoplasmic with score 8.2	6.13067	0.137242	4.94195	0.126779	7.00361	0.126521	465	291	411	464	551	724	0.159176	0.159223	3.6485	0.731178	0.851628	0.658319	0.658476	3.76559	0.0893527	0.34343
1180995	1180719	-	0	Cytoplasmic with score 7.5	12.7351	0.0618287	14.8549	1.60798	14.2913	0.365561	585	335	650	877	640	830	-0.371017	-0.371096	4.19002	0.396145	0.581708	0.0663889	0.0664	4.23011	0.887067	0.98604
188804	188804	-	0	Extracellular (Secreted) with score 6.7	22.2477	1.82343	29.4553	6.57124	47.4799	10.2249	220	109	351	241	514	452	-0.529939	-0.530236	2.78473	0.253813	0.429344	0.841311	0.841589	3.33165	0.066714	0.285207
1201003	1200727	3.6.3.1	0	Plasma membrane with score 7.8	21.6927	1.34064	21.7186	5.36124	22.7301	3.1374	3460	1811	2641	4743	2883	5173	-0.134955	-0.134961	6.55808	0.774665	0.877588	0.227817	0.227825	6.57735	0.637795	0.923815
1201005	1200729	-	0	Membrane bound Vacuolar with score 6.7	0.652182	0.210288	0.139267	0.0172706	5.12702	1.39853	33	34	9	14	249	584	-	-	-	-	-	5.2355	5.25131	2.44061	1.06675e-24	1.82676e-22
1169809	1169533	-	0	Plasma membrane with score 5.7	0.120116	0.0165126	0.028532	0.0226074	0.796584	0.198433	5	3	2	4	26	58	-	-	-	-	-	-	-	-	-	-
1156005	1155729	-	0	Membrane bound Mitochondrial with score 7.0	0.562064	0.175181	0.108833	0.0118634	6.44921	2.08203	20	20	8	8	198	503	-	-	-	-	-	5.49251	5.51526	2.18275	3.32554e-23	4.86816e-21
1161428	1161152	-	0	Membrane bound Mitochondrial with score 4.0	67.6537	13.3735	21.2658	0.683985	8.95909	2.13547	3074	2720	1279	1480	380	855	1.51053	1.51062	6.16089	2.33962e-06	1.69484e-05	-1.08604	-1.08619	4.61035	0.00853201	0.0590471
1181000	1180724	-	0	Membrane bound Endoplasmic reticulum with score 5.6	12.5732	2.26919	16.1992	0.8727	6.00779	1.11684	441	400	712	868	202	430	-0.468243	-0.468342	4.20203	0.294292	0.475572	-1.241	-1.24132	3.75947	0.00225311	0.0192373
1080547	1080271	-	0	Membrane bound Mitochondrial with score 5.7	0.625482	0.0773604	0.489774	0.0785497	0.22853	0.0574342	21	16	24	20	8	15	-	-	-	-	-	-	-	-	-	-
1079828	1079552	-	0	Membrane bound Endoplasmic reticulum with score 7.5	30.894	1.34694	20.9954	3.02458	24.1257	0.69585	1739	1123	1144	1650	1357	1952	0.419249	0.419286	5.4541	0.32184	0.505381	0.358616	0.358646	5.25452	0.411168	0.794837
1181002	1180726	3.2.1.15	0	Membrane bound Extracellular (Secreted) with score 9.2	4.86609	0.0822646	3.37281	0.273568	5.56029	0.250567	278	164	192	249	280	447	0.366247	0.366452	2.77303	0.417012	0.600254	0.824448	0.824819	2.88128	0.044184	0.212177
1169815	1169539	-	0	Mitochondrial with score 5.7	2.3145	0.369574	4.09145	0.707985	2.77187	0.120964	33	15	47	73	37	44	-0.97595	-0.979187	0.367826	0.0422711	0.103743	-0.438936	-0.440063	0.378418	0.369011	0.764886
1161432	1161156	-	0	Plasma membrane with score 8.1	6.55904	1.12912	6.75383	0.472499	5.23518	0.0164345	234	101	202	261	153	209	-0.152172	-0.152264	2.5778	0.749428	0.862045	-0.238695	-0.238841	2.37246	0.608213	0.914085
43343	43343	-	0	Membrane bound Endoplasmic reticulum with score 3.6	8.84362	0.447585	3.33132	0.059218	3.19423	0.12055	312	203	136	144	114	164	1.25291	1.25375	2.68268	0.00051619	0.00227705	0.0977097	0.0977991	1.8217	0.836749	0.975281
1115058	1114782	-	0	Membrane bound Extracellular (Secreted) with score 8.0	7.21081	0.0650832	5.88931	0.628397	5.03516	0.291696	525	317	421	560	387	468	0.148181	0.148222	3.80209	0.750075	0.862379	-0.0719687	-0.0719886	3.52576	0.878288	0.984937
1169819	1169543	-	0	Plasma membrane with score 6.7	0.0474093	0.0125255	0.0213373	0.00627649	0.0694744	0.0220342	4	2	3	2	2	4	-	-	-	-	-	-	-	-	-	-
1181005	1180729	-	0	Plasma membrane with score 8.5	14.6766	2.51757	5.34791	0.519013	9.40056	0.356789	1055	457	383	354	583	749	1.33563	1.33597	4.13615	8.59991e-05	0.000456293	0.965527	0.965775	3.71905	0.00659009	0.0481576
188691	188691	-	0	Membrane bound Peroxisomal with score 4.9	22.5325	3.92568	16.447	0.867412	17.6252	1.527	456	192	316	311	268	444	0.346612	0.346752	3.2728	0.448006	0.629369	0.277139	0.277244	3.07041	0.549917	0.885647
1201054	1200778	-	0	Plasma membrane with score 8.2	1.15341	0.211665	1.09149	0.0750571	1.5896	0.0267953	69	57	94	88	111	153	-0.131889	-0.132127	1.27667	0.787181	0.886	0.644406	0.64515	1.51473	0.134816	0.445751
1148976	1148700	-	0	Plasma membrane with score 6.0	-	-	0.0177578	0.0138591	0.0159359	0.0113055	0	2	5	1	1	3	-	-	-	-	-	-	-	-	-	-
1181007	1180731	-	0	Membrane bound Extracellular (Secreted) with score 8.3	-	-	-	-	-	-	0	1	0	0	1	0	-	-	-	-	-	-	-	-	-	-
1201057	1200781	-	0	Plasma membrane with score 8.2	0.848838	0.141422	0.585127	0.135302	1.36149	0.372237	54	18	34	28	80	62	-	-	-	-	-	1.33678	1.34041	0.447185	0.00527332	0.0397514
1130679	1130403	-	0	Nuclear with score 7.2	416.097	2.7783	324.557	6.82375	584.241	2.30108	5151	2981	4245	4374	6994	9277	0.270121	0.270129	7.00463	0.54117	0.710734	1.0285	1.02852	7.30154	0.000594272	0.00616413
43335	43335	-	0	Extracellular (Secreted) with score 6.1	22.6816	3.31553	16.8041	2.22027	7.47034	0.623664	225	179	184	260	93	108	0.280904	0.281061	2.73465	0.554165	0.721683	-1.01299	-1.01386	2.01118	0.0129892	0.0816413
1000674	1000674	-	0	Nuclear with score 9.4	37.6325	1.25841	73.8844	11.6278	52.765	0.831137	2669	1474	4720	6980	3547	5012	-1.14167	-1.14172	6.83313	0.000326042	0.00151601	-0.334164	-0.334172	6.97078	0.450029	0.824145
212603	212603	-	0	Nuclear with score 4.7	143.551	5.91452	247.124	46.9966	353.316	41.4503	4703	2629	7091	11486	10020	17595	-0.980247	-0.980268	7.54926	0.00648244	0.021143	0.672964	0.672971	8.16765	0.120331	0.416364
1000708	1000708	5.1.3.1	0	Cytoplasmic with score 9.3	90.7899	7.97561	145.708	7.88376	99.9828	8.5758	2453	1758	4390	5268	2651	4319	-0.797981	-0.798012	6.67929	0.021003	0.0578656	-0.371585	-0.371597	6.6837	0.389054	0.777281
1148979	1148703	1.14.13.12	1	Cytoplasmic with score 5.5	24.1183	1.53976	22.2639	1.69119	24.4059	1.07832	5265	3563	5305	6598	5331	8048	-0.0410981	-0.0410991	7.30299	0.929784	0.9658	0.27489	0.274895	7.30179	0.537108	0.876087
1161443	1161167	-	0	Membrane bound Endoplasmic reticulum with score 8.3	281.734	22.343	61.7229	1.91048	31.4308	5.57957	21220	14817	5250	6026	2970	2828	2.07035	2.07038	8.62558	3.07281e-14	4.8911e-13	-0.816381	-0.816406	6.73132	0.0232293	0.130308
1201073	1200797	-	0	Nuclear with score 4.5	3.97987	0.495664	2.04958	0.13497	1.35351	0.136737	314	149	152	201	105	124	0.718865	0.719318	2.6581	0.0866831	0.185786	-0.497353	-0.497794	1.87487	0.265465	0.656386
1130688	1130412	-	0	Nuclear with score 6.1	1.67915	0.0698649	0.75447	0.400684	1.59052	0.633136	39	20	32	12	51	31	-	-	-	-	-	-	-	-	-	-
1141478	1141202	-	0	Cytoplasmic with score 9.0	75.4836	2.21225	64.5764	16.9395	77.2459	5.72461	1112	703	1357	835	1242	1427	0.0834426	0.0834528	4.94761	0.862608	0.92693	0.393668	0.393709	4.94875	0.400727	0.78726
126525	126525	-	0	Lysosomal with score 7.4	0.143665	0.0325537	-	-	0.31157	0.0742013	4	1	9	0	5	9	-	-	-	-	-	-	-	-	-	-
43323	43323	-	0	Cytoplasmic with score 8.0	0.0533212	0.0221505	0.111077	0.031387	0.351688	0.153089	2	2	4	3	8	5	-	-	-	-	-	-	-	-	-	-
127140	127140	-	0	Cytoplasmic with score 3.9	0.147281	0.117729	0.0521424	0.0328536	0.0282809	0.00536826	2	5	1	6	2	2	-	-	-	-	-	-	-	-	-	-
1169839	1169563	-	0	Nuclear with score 5.8	0.400359	0.00308039	1.29009	0.107043	1.59918	0.0696284	22	12	66	83	78	115	-1.77078	-1.77735	0.472381	5.78746e-05	0.000322098	0.483259	0.483979	1.13117	0.288175	0.684143
43321	43321	-	0	Membrane bound Extracellular (Secreted) with score 3.3	0.774405	0.0354109	3.97537	0.539862	5.00787	0.291675	18	11	80	112	99	152	-2.35466	-2.36342	0.717332	7.8886e-08	6.95242e-07	0.495667	0.496238	1.49445	0.279792	0.674473
1099478	1099202	-	0	Plasma membrane with score 8.9	82.8703	9.22196	48.1265	4.32416	45.5716	0.68338	5664	2694	2978	3863	2751	3894	0.612831	0.612852	6.86143	0.108747	0.22266	0.0710199	0.0710226	6.39392	0.878672	0.985033
1201082	1200806	-	0	Nuclear with score 4.4	1.77242	0.270595	2.50624	0.22738	1.70226	0.157366	97	74	185	167	95	155	-0.651402	-0.65207	1.99418	0.141476	0.273813	-0.397769	-0.398103	1.92055	0.390447	0.777995
1181020	1180744	-	0	Membrane bound Extracellular (Secreted) with score 8.0	14.5614	1.77158	22.0084	9.48994	20.2546	9.08078	386	172	806	353	690	362	-0.771984	-0.772226	3.66671	0.158041	0.298611	0.0252768	0.0252822	3.84243	0.969054	0.995624
1099484	1099208	-	0	Membrane bound Vacuolar with score 9.0	0.163531	0.0869549	22.4152	1.17054	19.189	2.64827	13	2	1106	1325	1033	1065	-6.98932	-7.01016	4.05561	5.77308e-76	6.89774e-74	-0.075508	-0.0755164	4.83242	0.871198	0.983268
43317	43317	-	0	Membrane bound Golgi with score 9.0	3.46879	0.133497	4.23387	0.361243	4.83946	0.787322	160	101	231	211	262	253	-0.395887	-0.396177	2.41641	0.381591	0.567039	0.354131	0.354314	2.61437	0.445245	0.820183
1181023	1180747	-	0	Plasma membrane with score 7.6	3.67951	0.153542	2.15559	0.0238584	1.4018	0.196958	222	139	145	160	99	101	0.610923	0.611379	2.39028	0.14826	0.283974	-0.477082	-0.477569	1.68068	0.288742	0.685037
1130700	1130424	-	0	Cytoplasmic with score 6.4	2.48976	0.118307	1.32418	0.00722314	1.28077	0.246794	109	59	60	65	62	57	0.771936	0.773281	1.21653	0.0717912	0.159804	0.0638194	0.0639364	0.66787	0.897232	0.986496
1201101	1200825	-	0	Membrane bound Mitochondrial with score 7.6	4.01665	0.0771577	0.600676	0.145702	0.738405	0.142331	124	71	25	16	29	24	2.58928	2.59748	0.97755	2.46097e-10	2.90727e-09	-	-	-	-	-
1161451	1161175	-	0	Membrane bound Mitochondrial with score 8.7	4.33505	0.181011	2.34976	0.125892	1.16002	0.123174	308	169	170	200	90	100	0.714798	0.715226	2.72667	0.0783523	0.171276	-0.83359	-0.834388	1.81763	0.0411994	0.202232
1130703	1130427	-	0	Cytoplasmic with score 6.8	0.19939	0.10751	0.105126	0.0266111	0.0392506	0.00898233	11	4	6	3	3	2	-	-	-	-	-	-	-	-	-	-
1156019	1155743	-	0	Membrane bound Mitochondrial with score 5.8	0.0115611	0.00536595	0.0152311	0.00665195	0.0106471	0.00084838	2	2	3	1	4	2	-	-	-	-	-	-	-	-	-	-
1115097	1114821	-	0	Plasma membrane with score 6.4	10.8205	1.96422	1.64689	0.0116548	5.8684	0.83484	853	346	132	130	445	459	2.48318	2.48444	3.54462	1.30985e-13	2.02021e-12	1.91723	1.91828	2.92224	1.78021e-08	4.83749e-07
43310	43310	-	0	Peroxisomal with score 7.1	11.2944	0.399406	2.33389	0.0809335	1.27647	0.453784	172	96	41	40	26	16	2.07084	2.07464	1.51741	1.30981e-08	1.27984e-07	-	-	-	-	-
1169854	1169578	3.4.21.63	0	Cytoplasmic with score 8.2	0.0475073	0.0371156	0.0792586	0.0293185	0.032786	0.00295334	5	1	3	7	2	3	-	-	-	-	-	-	-	-	-	-
1181027	1180751	-	0	Membrane bound Endoplasmic reticulum with score 7.2	10.4372	0.310817	0.0346717	0.00327437	0.285162	0.084	534	337	4	3	20	16	7.27304	7.32937	2.92856	8.09582e-61	7.27776e-59	-	-	-	-	-
1000793	1000793	-	0	Endoplasmic reticulum with score 7.0	1694.9	9.19881	12.4255	0.79904	197.282	41.8028	16248	9668	125	138	2340	2000	6.98252	6.98405	7.82147	5.83704e-154	4.59132e-151	4.19431	4.19566	4.93453	3.21446e-41	1.71614e-38
1181028	1180752	-	0	Mitochondrial with score 6.0	9.12012	0.679881	0.05963	0.0213552	0.646141	0.141166	269	185	5	3	25	23	6.16057	6.20961	2.01021	1.88405e-40	9.87974e-39	-	-	-	-	-
1115098	1114822	-	0	Plasma membrane with score 6.8	2.40587	0.458745	3.54661	0.275637	1.75665	0.225665	147	60	209	196	103	107	-0.664957	-0.665527	2.18148	0.131397	0.258495	-0.820406	-0.821117	1.95661	0.0491307	0.227854
1161457	1161181	-	0	Plasma membrane with score 2.7	2.15644	0.0997198	0.297404	0.0578588	0.17623	0.0354996	157	85	30	20	15	15	2.60728	2.61402	1.27498	4.27724e-11	5.44842e-10	-	-	-	-	-
1115106	1114830	-	0	Membrane bound Mitochondrial with score 4.5	1.73645	0.0650643	0.0452983	0.000921887	0.0780741	0.00568734	77	42	3	3	5	5	4.59468	4.65795	0.098111	1.49066e-17	3.00649e-16	-	-	-	-	-
1169860	1169584	-	0	Cytoplasmic with score 3.8	0.073005	0.0334167	0.0190692	0.00783313	0.00883842	0.004983	7	1	2	2	3	1	-	-	-	-	-	-	-	-	-	-
1115108	1114832	-	0	Nuclear with score 8.6	15.911	0.381646	19.2916	0.599623	12.167	0.190934	1063	658	1382	1586	807	1131	-0.41688	-0.416926	5.13137	0.314552	0.49804	-0.504224	-0.504277	4.92819	0.20348	0.568417
1181033	1180757	-	0	Cytoplasmic with score 8.2	2.67691	0.139903	1.06363	0.104009	0.834467	0.129913	63	42	30	29	24	24	1.19709	1.20094	0.435247	0.00677529	0.0219615	-	-	-	-	-
1181034	1180758	4.2.1.3	1	Membrane bound Mitochondrial with score 8.3	193.172	35.2217	133.935	8.83045	66.9396	0.71442	12816	10958	10951	13458	5397	7170	0.398229	0.398233	8.57216	0.370261	0.556069	-0.840968	-0.840981	7.83412	0.0124625	0.0787674
1130716	1130440	-	0	Membrane bound Mitochondrial with score 3.7	0.0671579	0.0490326	0.0475871	0.0145226	0.0327812	0.00727014	8	8	8	6	4	6	-	-	-	-	-	-	-	-	-	-
1115113	1114837	-	0	Cytoplasmic with score 8.4	10.6205	1.05759	8.53209	1.26852	6.31996	0.798182	383	276	328	461	294	324	0.141839	0.141886	3.48509	0.764109	0.870855	-0.217345	-0.217424	3.14329	0.642821	0.925164
1099509	1099233	-	0	Cytoplasmic with score 5.1	3.97408	0.0267413	4.20677	0.18116	3.75207	0.0346331	167	97	187	217	153	214	-0.256073	-0.256268	2.3414	0.579315	0.741352	-0.0267263	-0.026743	2.28018	0.954938	0.99377
1169867	1169591	-	0	Nuclear with score 8.6	0.283089	0.159335	0.0127445	0.00056613	0.226872	0.142809	4	7	1	1	7	2	-	-	-	-	-	-	-	-	-	-
43294	43294	-	0	Cytoplasmic with score 7.3	1.00854	0.141949	0.0335799	0.0111255	0.182086	0.00713361	49	36	3	2	11	12	4.3928	4.46788	-0.32953	1.01142e-13	1.57019e-12	-	-	-	-	-
1130721	1130445	-	0	Plasma membrane with score 7.9	2.40467	0.204747	0.00962025	0.00353644	0.285101	0.0611078	83	62	2	1	9	19	5.85733	5.98416	0.378644	1.54183e-22	4.12276e-21	-	-	-	-	-
1099512	1099236	1.1.1.86	0	Membrane bound Mitochondrial with score 9.5	1048.29	23.5315	1186.55	21.1603	1096.27	3.35469	41253	25513	52595	54625	43305	59049	-0.31614	-0.316141	10.35	0.473817	0.651852	0.0426147	0.0426148	10.3553	0.927243	0.991167
1156031	1155755	6.1.1.2	0	Cytoplasmic with score 8.5	314.755	23.6558	180.129	13.8062	120.66	1.94927	13784	9525	8652	10825	5606	7799	0.653778	0.653786	8.39676	0.0887808	0.189101	-0.425625	-0.425632	7.67085	0.307627	0.706327
1130724	1130448	-	0	Membrane bound Mitochondrial with score 7.8	47.9373	6.84485	34.2662	1.48218	28.6212	2.74003	1590	1247	1380	1628	1198	1333	0.331439	0.331466	5.51733	0.450251	0.63102	-0.118809	-0.11882	5.11866	0.796857	0.964794
1099521	1099245	-	0	Nuclear with score 5.6	18.6661	0.220631	14.2858	0.48228	15.4572	0.174669	1821	1056	1536	1551	1471	2000	0.252168	0.252189	5.51519	0.570621	0.734902	0.278489	0.278511	5.36391	0.526966	0.870514
1141495	1141219	1.9.3.1	1	Membrane bound Mitochondrial with score 8.2	1038.88	87.2607	707.777	106.739	651.824	71.839	9955	5187	7831	6321	6321	7247	0.424018	0.424025	7.81329	0.321668	0.505248	0.0564799	0.0564809	7.44857	0.90402	0.986909
1156034	1155758	6.3.2.19	0	Membrane bound Extracellular (Secreted) with score 4.6	127.316	5.01006	106.898	0.176937	149.787	12.9859	3066	1642	2645	2789	3616	4155	0.133296	0.133303	6.26552	0.7719	0.875822	0.640804	0.640829	6.38749	0.0774942	0.31427
1141498	1141222	2.4.1.16	0	Membrane bound Endoplasmic reticulum with score 5.9	9.77247	0.38595	12.1943	2.69421	10.7024	0.159453	964	534	984	1717	1016	1406	-0.489056	-0.489117	4.95272	0.26231	0.439387	-0.0342106	-0.034214	4.99352	0.942897	0.993186
1141500	1141224	-	0	Plasma membrane with score 7.0	310.958	5.19596	192.075	14.6155	130.557	5.51947	12269	7053	7476	9404	4795	7101	0.553728	0.553736	8.12981	0.159275	0.300319	-0.396607	-0.396614	7.47673	0.350522	0.7486
1115135	1114859	-	0	Membrane bound Mitochondrial with score 5.8	10.7656	0.670895	5.87306	0.000827069	6.05538	0.108641	624	420	405	432	393	517	0.700788	0.700974	3.89441	0.0706005	0.157653	0.234386	0.234453	3.46012	0.606854	0.914085
1099531	1099255	-	0	Mitochondrial with score 8.1	27.0328	0.474859	20.7804	1.25736	30.9788	1.74468	968	569	768	967	1205	1456	0.187759	0.187788	4.64434	0.68077	0.816284	0.742157	0.742244	4.79961	0.0371685	0.188248
1130733	1130457	-	0	Cytoplasmic with score 7.3	28.9026	0.856498	34.5605	1.69877	31.2957	0.303422	914	508	1104	1299	940	1299	-0.40615	-0.406205	4.83075	0.332682	0.516145	0.0104017	0.0104028	4.85822	0.982204	0.996621
1169883	1169607	2.7.11.1	0	Mitochondrial with score 8.4	20.3713	2.71468	32.3121	1.72472	27.889	4.08871	493	382	922	1113	656	1192	-0.806688	-0.806839	4.43482	0.032437	0.0834713	-0.0481358	-0.0481419	4.58897	0.918776	0.989595
1161476	1161200	2.7.7.6	1	Cytoplasmic with score 5.1	24.428	0.167602	26.6856	1.02891	17.9806	0.864131	5238	3107	5963	7016	3644	5415	-0.274402	-0.274408	7.3192	0.534897	0.705547	-0.412695	-0.412705	7.09273	0.323716	0.722944
1141505	1141229	-	0	Cytoplasmic with score 8.5	43.4895	0.912368	44.3768	11.2491	40.9368	3.73015	1446	823	2104	1340	1517	1758	-0.265325	-0.265348	5.42921	0.569186	0.733889	0.0371705	0.0371733	5.40772	0.938453	0.992698
1181054	1180778	-	0	Cytoplasmic with score 6.2	4.59085	0.174539	4.16664	0.377772	3.62877	0.199761	135	87	160	142	120	144	-0.0779379	-0.0780153	2.01659	0.870135	0.931032	-0.0778445	-0.0779132	1.84791	0.870296	0.983186
1115150	1114874	-	0	Cytoplasmic with score 8.5	13.2948	0.416491	16.0783	2.39552	9.48214	0.374396	1506	839	1686	2415	1085	1363	-0.449614	-0.44965	5.5761	0.278772	0.457701	-0.618541	-0.618591	5.34175	0.109983	0.394052
1181056	1180780	-	0	Membrane bound Mitochondrial with score 5.4	31.4657	1.38422	45.5147	1.78858	39.6282	1.11956	2417	1308	3507	4155	2974	3847	-0.694721	-0.694754	6.384	0.0459662	0.111108	-0.0497403	-0.049742	6.49943	0.914869	0.9884
1169890	1169614	-	0	Plasma membrane with score 8.9	0.0673194	0.0558117	-	-	0.0255139	0.0157806	2	4	0	1	3	2	-	-	-	-	-	-	-	-	-	-
1161481	1161205	-	0	Nuclear with score 6.5	18.5969	0.725585	15.9796	0.366769	11.7633	0.482256	1070	687	1036	1163	681	1000	0.0516934	0.0516997	4.91882	0.911572	0.95531	-0.281195	-0.281232	4.5931	0.526521	0.870514
1181058	1180782	-	0	Extracellular (Secreted) with score 4.1	-	-	0.11087	0.0448424	0.0727774	0.00699868	4	0	3	3	2	3	-	-	-	-	-	-	-	-	-	-
1130743	1130467	-	0	Membrane bound Peroxisomal with score 5.7	0.0176046	0.00221998	-	-	0.00965855	0.00114561	2	1	2	0	1	1	-	-	-	-	-	-	-	-	-	-
1181059	1180783	-	0	Mitochondrial with score 7.3	6.86937	0.578811	31.0964	18.5407	22.9272	13.1103	96	65	793	204	540	188	-2.28267	-2.2842	3.07569	0.00110167	0.0044822	-0.271658	-0.271734	3.49503	0.750495	0.956983
1181060	1180784	-	0	Membrane bound Mitochondrial with score 6.5	10.9224	0.258165	12.1589	1.70769	9.02006	1.85801	549	301	736	591	519	452	-0.305234	-0.305305	4.03199	0.500414	0.67487	-0.311036	-0.311104	3.86303	0.510578	0.862091
1161484	1161208	-	0	Cytoplasmic with score 5.5	191.498	5.03407	1097.8	235.785	1917.52	367.357	4217	2376	19974	33887	33009	66124	-2.66633	-2.66637	8.70284	2.26837e-17	4.51712e-16	0.971694	0.971697	9.8927	0.0284821	0.153233
1149016	1148740	-	0	Membrane bound Peroxisomal with score 9.0	19.0526	0.357276	15.5255	0.753912	24.7136	2.37756	956	552	887	861	1108	1795	0.13883	0.138851	4.6369	0.763176	0.870213	0.825588	0.825682	4.87	0.0213951	0.122745
1141511	1141235	2.8.1.7	1	Membrane bound Mitochondrial with score 8.9	111.256	3.60772	182.28	13.9183	122.727	7.60851	5719	3641	9631	12176	6053	9339	-0.841483	-0.841498	7.83603	0.0142311	0.0415883	-0.397724	-0.39773	7.84549	0.353017	0.749658
1141512	1141236	-	0	Mitochondrial with score 7.8	202.181	2.1954	404.068	18.0035	605.38	69.3962	8510	5167	18046	21360	22820	39119	-1.15909	-1.1591	8.58551	0.000158029	0.000792664	0.746484	0.746488	9.307	0.0525791	0.239803
43266	43266	-	0	Membrane bound Mitochondrial with score 7.2	0.0299812	0.01014	-	-	0.043828	0.037387	1	1	0	1	2	1	-	-	-	-	-	-	-	-	-	-
1161488	1161212	-	0	Membrane bound Extracellular (Secreted) with score 7.4	-	-	0.173539	0.0344874	0.0662632	0.0101032	0	2	2	4	1	1	-	-	-	-	-	-	-	-	-	-
1181066	1180790	-	0	Membrane bound Mitochondrial with score 7.3	0.0970333	0.0228362	0.056202	0.0129841	0.0338322	0.00883071	5	2	3	3	2	1	-	-	-	-	-	-	-	-	-	-
1181067	1180791	-	0	Membrane bound Endoplasmic reticulum with score 6.4	0.090207	0.0563381	0.0554142	0.0315544	0.0166968	0.00661317	3	6	8	2	1	2	-	-	-	-	-	-	-	-	-	-
1181068	1180792	-	0	Cytoplasmic with score 4.7	0.363019	0.0658744	0.233027	0.0651966	0.167366	0.0654412	15	12	10	18	9	6	-	-	-	-	-	-	-	-	-	-
43261	43261	-	0	Membrane bound Endoplasmic reticulum with score 4.1	7.51533	0.476074	0.738367	0.0813193	3.48967	0.497448	287	210	38	32	160	165	3.21488	3.22002	2.28512	1.17753e-18	2.54924e-17	2.33894	2.34323	1.37937	9.31788e-10	3.14383e-08
1079715	1079439	-	0	Membrane bound Extracellular (Secreted) with score 3.4	47.0368	1.69958	6.42737	0.755215	22.224	5.51561	3042	1940	529	449	1857	1518	2.71592	2.71627	5.6487	1.11616e-27	3.78971e-26	1.93435	1.93463	4.83452	4.1782e-08	1.07731e-06
1141516	1141240	-	0	Nuclear with score 8.9	160.696	7.84769	109.681	6.73958	52.2372	7.02066	8132	4417	5476	6826	2911	3065	0.376306	0.376314	7.5709	0.376593	0.562802	-0.904596	-0.904623	6.82317	0.00699285	0.0505714
43258	43258	-	0	Extracellular (Secreted) with score 4.8	1.94737	0.423214	1.33847	0.00580909	1.49666	0.0306318	27	26	27	28	34	38	-	-	-	-	-	-	-	-	-	-
1141518	1141242	-	0	Nuclear with score 5.7	45.0554	6.63001	43.2669	2.09159	33.1209	2.51728	1000	438	861	1024	676	790	-0.0815373	-0.0815493	4.62791	0.86133	0.926072	-0.2364	-0.236436	4.39045	0.600056	0.912627
1141519	1141243	-	0	Nuclear with score 7.7	133.579	24.8773	117.293	1.22951	138.959	25.9411	2150	875	1701	1872	2204	2044	0.051811	0.0518151	5.61746	0.911742	0.95531	0.393695	0.39372	5.63663	0.360572	0.755404
1161496	1161220	2.1.1.1	0	Cytoplasmic with score 8.4	90.8734	2.84254	86.7365	12.1052	71.1931	10.9295	3002	1675	3387	2721	2590	2545	-0.0454703	-0.0454724	6.35184	0.922402	0.961625	-0.120028	-0.120034	6.14984	0.797709	0.964851
1161497	1161221	-	0	Nuclear with score 7.8	12.4799	1.68151	15.8663	0.0344044	10.6203	0.577649	458	360	736	803	418	651	-0.501317	-0.501428	4.15403	0.238322	0.409533	-0.424521	-0.424604	4.0176	0.3228	0.722677
1201221	1200945	-	0	Nuclear with score 9.1	39.6963	14.7384	21.4	2.73312	22.054	1.19728	3330	900	1248	1756	1417	1755	0.723232	0.723285	5.74051	0.143092	0.275872	0.204896	0.204913	5.27556	0.652529	0.928619
1080206	1079930	-	0	Nuclear with score 7.5	0.618288	0.0840087	0.486657	0.0231663	0.759876	0.147669	42	18	29	35	52	49	-	-	-	-	-	0.78992	0.792375	0.133548	0.0952991	0.35834
1115177	1114901	-	0	Membrane bound Endoplasmic reticulum with score 4.4	17.4478	0.42524	28.4417	3.12074	33.0333	3.50194	611	345	942	1262	996	1665	-0.847553	-0.847701	4.53045	0.0171978	0.0488636	0.372044	0.372083	4.92232	0.397749	0.784947
43250	43250	-	0	Membrane bound Mitochondrial with score 2.7	11.6975	0.855147	23.5394	3.19009	15.4765	0.0922494	1448	735	2523	3590	1742	2393	-1.14581	-1.14589	5.89735	0.00023617	0.00113793	-0.445817	-0.44584	5.98762	0.287201	0.683577
1141528	1141252	-	0	Nuclear with score 3.7	16.6159	2.75532	26.6336	1.34517	23.4766	0.197531	246	103	384	374	297	406	-0.816154	-0.816554	3.01888	0.0462429	0.111605	-0.000154535	-0.000154281	3.19894	0.999712	0.999822
43248	43248	-	0	Membrane bound Mitochondrial with score 5.7	6.3846	0.255112	8.24256	0.0544753	8.96741	0.0980611	174	96	232	255	236	313	-0.501903	-0.502248	2.50474	0.247715	0.421454	0.286833	0.286972	2.71086	0.528909	0.870923
1001006	1001006	-	0	Nuclear with score 9.5	115.975	4.2702	144.285	13.3975	100.689	8.91272	6710	3732	8092	10540	5142	8406	-0.481857	-0.481866	7.74732	0.236789	0.407336	-0.358804	-0.35881	7.63458	0.413794	0.797028
1099580	1099304	3.6.4.12	1	Nuclear with score 4.7	9.58778	0.0056472	25.546	4.5032	11.5291	1.67145	978	588	2246	3401	970	1713	-1.47784	-1.47797	5.68676	7.47233e-07	5.76236e-06	-0.974319	-0.974384	5.6711	0.0108425	0.0704916
1001019	1001019	-	0	Nuclear with score 9.2	8.72434	0.383519	14.1992	0.302329	11.7628	0.676308	471	304	893	917	687	835	-0.850993	-0.851173	4.2549	0.0163696	0.0468361	-0.130968	-0.130988	4.38526	0.776497	0.958973
1079841	1079565	2.7.11.22;2.7.11.23	0	Cytoplasmic with score 4.0	97.6285	13.4531	60.8296	2.64356	43.0382	2.03644	4807	2153	2722	3257	1946	2392	0.529728	0.529749	6.61991	0.183289	0.335414	-0.340298	-0.340315	6.00627	0.427446	0.807633
1099585	1099309	-	0	Plasma membrane with score 8.1	38.7797	5.26921	32.5404	1.7199	44.6894	1.29413	2223	1008	1691	2036	2183	3142	0.107882	0.10789	5.70441	0.815821	0.90174	0.624181	0.624217	5.82981	0.0909812	0.347827
1181084	1180808	-	0	Plasma membrane with score 7.5	13.7662	1.62089	8.48535	0.519974	11.8511	1.25291	702	327	448	419	582	640	0.560298	0.560449	3.86256	0.179346	0.330182	0.619724	0.619874	3.73437	0.126191	0.429114
1080381	1080105	4.1.1.65	0	Plasma membrane with score 2.4	66.8361	9.20386	43.6207	4.68074	31.3792	1.46065	8751	3938	4808	6483	3715	4643	0.482993	0.483003	7.50595	0.247079	0.420819	-0.309278	-0.309286	6.93319	0.481409	0.843354
1161508	1161232	-	0	Cytoplasmic with score 5.6	16.268	0.402676	19.6327	1.70039	15.7856	1.23176	1129	622	1305	1632	958	1497	-0.395285	-0.395329	5.12241	0.347553	0.532755	-0.154586	-0.154601	5.06516	0.736942	0.953184
1115196	1114920	-	0	Plasma membrane with score 8.5	2.06305	0.0591721	1.79449	0.324477	1.22768	0.00804011	175	109	139	217	107	146	0.0503917	0.0504281	2.29721	0.917274	0.958082	-0.371441	-0.371753	1.93477	0.432121	0.811319
1001071	1001071	-	0	Nuclear with score 7.7	42.0793	3.7474	42.9493	7.15908	17.8713	0.208341	2249	1596	2280	3467	1056	1396	-0.174966	-0.174975	6.18303	0.704658	0.832866	-1.10549	-1.10557	5.65356	0.00095428	0.00922369
1181089	1180813	-	0	Plasma membrane with score 8.3	45.3303	5.6868	105	6.83652	54.4149	2.08789	2657	1963	7115	8504	3396	4931	-1.35176	-1.3518	7.1941	4.78432e-06	3.28235e-05	-0.798943	-0.798961	7.20617	0.0194285	0.113837
1099593	1099317	-	0	Membrane bound Lysosomal with score 4.5	23.455	3.30106	68.5097	2.69913	43.3741	6.21609	817	651	2891	3247	1444	2617	-1.64833	-1.64848	5.77352	7.10648e-09	7.20494e-08	-0.507366	-0.507392	5.97445	0.223971	0.595768
1141533	1141257	-	0	Plasma membrane with score 9.9	50.2423	8.60024	55.6715	1.43509	35.6017	0.209066	1809	1537	2648	3027	1586	2174	-0.331164	-0.331182	6.10256	0.454918	0.635198	-0.481691	-0.481717	5.87164	0.224337	0.596566
1115201	1114925	-	0	Plasma membrane with score 9.4	18.1276	2.69029	28.1576	3.63214	38.5252	2.99445	1404	615	1789	2507	2382	3765	-0.776438	-0.776505	5.51438	0.0370304	0.0931582	0.622699	0.622729	6.02941	0.115709	0.406728
1141536	1141260	-	0	Membrane bound Peroxisomal with score 4.8	17.3533	1.74704	21.6825	0.829949	15.1392	0.499054	491	340	698	818	486	627	-0.478066	-0.478172	4.13952	0.255053	0.430824	-0.327874	-0.327937	4.03616	0.455397	0.826914
1149032	1148756	-	0	Cytoplasmic with score 4.8	1.70829	0.166004	1.07616	0.0131354	0.941987	0.152512	124	86	97	114	86	88	0.375607	0.376039	1.73106	0.415287	0.59864	-0.146132	-0.146328	1.30154	0.759655	0.958463
1181094	1180818	-	0	Membrane bound Golgi with score 5.4	18.0241	0.726574	19.5525	0.727047	15.4598	0.582869	1205	665	1398	1408	1007	1272	-0.240652	-0.240678	5.13163	0.590589	0.750379	-0.184713	-0.184731	4.99168	0.684523	0.937238
1161517	1161241	-	0	Membrane bound Mitochondrial with score 9.0	10.0404	1.18965	3.56041	0.0917944	4.22129	0.615279	467	218	154	176	196	200	1.37316	1.37392	3.00026	0.000101146	0.000530399	0.397099	0.397372	2.21497	0.382499	0.773577
1201264	1200988	-	0	Golgi with score 7.7	28.2135	2.28101	27.1371	1.39355	21.1521	0.353672	828	421	832	807	560	777	-0.0625516	-0.0625622	4.44229	0.893228	0.944721	-0.186911	-0.186943	4.21746	0.682976	0.936731
1181097	1180821	-	0	Nuclear with score 6.2	81.3994	4.18209	133.798	5.20197	85.7974	2.77592	3294	1729	5749	5707	3316	4198	-0.854918	-0.854947	6.91021	0.00847273	0.026684	-0.493713	-0.493726	6.88355	0.211608	0.579421
1001118	1001118	-	0	Membrane bound Peroxisomal with score 6.3	21.352	0.467656	121.992	9.28517	73.3513	6.71433	756	468	4404	5553	2370	3853	-2.65207	-2.65229	6.28037	4.32101e-30	1.63799e-28	-0.577487	-0.577506	6.64012	0.145576	0.467368
1181099	1180823	-	0	Cytoplasmic with score 7.5	19.621	1.78912	34.5921	0.585544	24.4434	2.41545	1020	728	2173	2280	1521	1698	-0.955992	-0.956078	5.5128	0.00283614	0.0102463	-0.34135	-0.341373	5.58498	0.425941	0.806868
1130787	1130511	-	0	Mitochondrial with score 4.7	-	-	0.0273172	0.0186851	-	-	5	0	2	1	0	3	-	-	-	-	-	-	-	-	-	-
1181100	1180824	-	0	Cytoplasmic with score 6.3	11.4777	0.026726	5.52055	1.42618	9.69759	0.719771	355	208	235	142	267	428	0.920164	0.920666	2.90092	0.0391921	0.0975308	0.964915	0.965397	2.76749	0.0391019	0.195855
1181101	1180825	-	0	Membrane bound Peroxisomal with score 4.7	13.2019	0.142147	5.85133	1.06212	3.83257	0.809082	757	436	429	319	259	232	1.01739	1.01767	3.94476	0.00719987	0.0231865	-0.472789	-0.472984	2.97254	0.321265	0.720306
1169940	1169664	-	0	Cytoplasmic with score 7.5	7.99473	0.259116	4.59803	0.0846739	5.5584	0.480348	496	304	307	327	370	417	0.700265	0.70051	3.49425	0.0742622	0.164057	0.437603	0.437758	3.17433	0.314077	0.713355
1169941	1169665	-	0	Cytoplasmic with score 6.9	0.216065	0.0800782	0.0586921	0.0201943	0.29452	0.00977009	4	5	1	3	8	10	-	-	-	-	-	-	-	-	-	-
1161524	1161248	-	0	Plasma membrane with score 6.8	72.0843	11.5605	93.886	7.80639	67.2654	3.39417	3187	2612	4924	6285	3358	5029	-0.52256	-0.522575	6.99863	0.208225	0.370465	-0.310684	-0.310692	6.92356	0.479708	0.84266
1161525	1161249	-	0	Membrane bound Extracellular (Secreted) with score 4.9	0.835748	0.324726	1.0766	0.233244	1.78283	0.639033	61	15	75	55	122	80	-0.525244	-0.526498	0.647021	0.332607	0.516145	0.791644	0.792851	1.13186	0.135036	0.44602
43219	43219	-	0	Membrane bound Mitochondrial with score 8.5	0.138051	0.00787207	-	-	0.015819	0.00634631	3	2	0	1	1	1	-	-	-	-	-	-	-	-	-	-
1181104	1180828	-	0	Extracellular (Secreted) with score 8.1	0.810555	0.479062	-	-	-	-	3	5	0	11	3	0	-	-	-	-	-	-	-	-	-	-
1115217	1114941	-	0	Cytoplasmic with score 4.1	0.838948	0.197786	0.653699	0.0292864	0.450549	0.0574996	64	22	40	49	28	33	0.252473	0.253262	0.449299	0.61946	0.773265	-0.421868	-0.423312	-0.0213293	0.388826	0.777281
1156066	1155790	-	0	Plasma membrane with score 8.2	4.17691	0.00114003	1.41549	0.0631912	0.645873	0.129673	243	146	86	102	46	41	1.41098	1.41232	2.21979	8.56454e-05	0.000455571	-0.973379	-0.975327	0.816558	0.0264148	0.144249
1115223	1114947	-	0	Membrane bound Mitochondrial with score 6.6	25.1536	1.41229	8.92219	1.22171	8.11173	0.539657	1632	869	515	739	525	627	1.34375	1.34395	4.8959	1.26204e-05	7.9575e-05	0.00722084	0.00722217	3.9154	0.987804	0.998033
1181108	1180832	-	0	Cytoplasmic with score 5.0	22.0581	2.70393	26.7139	0.979932	20.8934	0.268637	670	508	1038	1040	723	953	-0.416404	-0.41647	4.62336	0.332266	0.515837	-0.198327	-0.198353	4.5529	0.66249	0.932444
1115228	1114952	-	0	Membrane bound Endoplasmic reticulum with score 2.6	0.482387	0.0588712	0.28198	0.00747171	0.255789	0.0142232	61	47	39	49	35	60	0.685595	0.687306	0.672991	0.14259	0.275293	0.214386	0.214988	0.24967	0.666356	0.933227
1080161	1079885	-	0	Membrane bound Extracellular (Secreted) with score 8.3	2.4832	0.230828	0.513006	0.075761	0.66892	0.0370208	125	90	37	29	36	54	2.08231	2.08697	1.23849	1.94237e-07	1.62392e-06	0.549654	0.551467	0.0413094	0.261604	0.650499
1169952	1169676	-	0	Membrane bound Lysosomal with score 8.8	0.0245303	0.0185077	0.0167116	0.0068744	0.0445314	0.0209969	1	1	1	2	4	2	-	-	-	-	-	-	-	-	-	-
1156069	1155793	-	0	Cytoplasmic with score 6.6	0.0490994	0.0132151	-	-	0.0415306	0.0191999	5	2	0	3	2	1	-	-	-	-	-	-	-	-	-	-
1169954	1169678	-	0	Membrane bound Extracellular (Secreted) with score 5.3	1.28659	0.69529	0.395807	0.0833855	0.816599	0.191297	54	15	22	15	30	24	-	-	-	-	-	-	-	-	-	-
1001171	1001171	-	0	Nuclear with score 6.8	41.8972	7.79479	21.3536	1.33964	20.0193	1.98017	2096	848	1026	998	920	1016	0.827715	0.827802	5.24713	0.0246219	0.0663323	0.0613181	0.0613258	4.64247	0.895294	0.986496
1141544	1141268	-	0	Membrane bound Mitochondrial with score 6.2	2630.1	202.765	2619.67	220.723	1979.84	179.796	99086	68818	108381	141859	74558	122633	-0.178475	-0.178475	11.6286	0.699862	0.830089	-0.24331	-0.24331	11.4333	0.595648	0.910714
1181113	1180837	-	0	Plasma membrane with score 3.8	35.1629	3.58866	27.3192	1.79659	46.581	1.6928	3127	2285	2753	3406	4740	5960	0.217978	0.217987	6.48659	0.630287	0.780132	0.918448	0.918477	6.73875	0.0037068	0.0293594
1099636	1099360	-	0	Nuclear with score 3.4	26.0164	2.39727	33.1375	1.04871	32.3404	0.681968	1996	989	2507	2882	2334	3049	-0.523405	-0.523438	5.94515	0.178665	0.329062	0.114685	0.11469	6.07598	0.803736	0.966799
1161535	1161259	-	0	Nuclear with score 7.9	26.7202	1.93022	48.7028	1.05225	40.0203	1.43593	1798	910	3299	3405	2503	3155	-0.978138	-0.978196	6.09399	0.00125698	0.0050338	-0.128496	-0.128501	6.27272	0.780163	0.959316
188502	188502	-	0	Cytoplasmic with score 2.8	46.9378	3.38145	43.9674	4.60893	30.6915	0.471448	2114	1442	2094	2768	1449	2036	-0.0585939	-0.0585974	6.00197	0.899863	0.947902	-0.366156	-0.366178	5.69389	0.39233	0.780362
1141552	1141276	-	0	Membrane bound Mitochondrial with score 7.1	12.9815	1.08743	5.08209	0.866358	4.81761	0.153427	73	38	34	26	25	33	1.22163	1.22549	0.47644	0.00624651	0.020501	-	-	-	-	-
1201313	1201037	-	0	Cytoplasmic with score 4.3	6.3786	0.519774	4.31185	0.00661902	3.98744	0.173074	255	128	176	190	153	192	0.398254	0.398523	2.52769	0.373997	0.56033	0.0324346	0.0324573	2.17058	0.945427	0.993481
1181118	1180842	-	0	Membrane bound Mitochondrial with score 6.3	117.429	5.54145	219.902	19.2863	151.809	6.43577	4970	3234	9956	12710	6477	9597	-1.08288	-1.0829	7.80964	0.000601992	0.00261251	-0.387218	-0.387223	7.90548	0.366285	0.761779
1099645	1099369	-	0	Membrane bound Mitochondrial with score 4.3	8.06255	1.4936	22.0996	0.9115	10.5149	0.240504	885	364	2215	2569	955	1352	-1.63875	-1.63893	5.41427	1.69412e-08	1.62673e-07	-0.942025	-0.942097	5.45068	0.00225713	0.0192522
1169964	1169688	-	0	Membrane bound Mitochondrial with score 4.7	4.39862	0.613923	1.40928	0.190136	1.77094	0.113542	133	104	61	51	56	87	1.47649	1.4788	1.53383	0.00032123	0.001496	0.452106	0.453014	0.72049	0.340541	0.740034
1141556	1141280	-	0	Nuclear with score 8.6	166.115	2.81786	56.8845	3.13013	74.6311	3.12967	4330	2591	1522	1713	1893	2385	1.46018	1.46026	6.35407	7.56621e-09	7.64641e-08	0.52185	0.521885	5.56666	0.174079	0.520894
1156078	1155802	-	0	Cytoplasmic with score 6.5	51.6587	1.0706	101.447	1.95149	78.2249	4.02505	2649	1525	5685	5874	4106	5060	-1.11637	-1.11641	6.83444	8.58056e-05	0.000455629	-0.216464	-0.21647	7.01689	0.630901	0.922037
1115259	1114983	3.5.4.16	0	Nuclear with score 6.9	58.967	2.07455	51.1305	1.27684	32.1691	2.71405	2255	1440	2242	2287	1367	1537	0.0786466	0.0786513	5.9761	0.865366	0.928204	-0.515763	-0.515799	5.53595	0.186263	0.543927
1080055	1079779	-	0	Nuclear with score 6.7	0.0335643	0.00947367	0.0275388	0.0138523	0.0267425	0.0137892	8	2	7	2	1	5	-	-	-	-	-	-	-	-	-	-
188455	188455	-	0	Mitochondrial with score 5.8	0.198445	0.121394	-	-	0.0807912	0.066169	2	4	3	0	1	4	-	-	-	-	-	-	-	-	-	-
188697	188697	-	0	Nuclear with score 6.4	0.100903	0.0184137	0.02283	0.00565523	0.0231603	0.00260143	41	15	15	11	10	13	-	-	-	-	-	-	-	-	-	-
1181124	1180848	-	0	Membrane bound Lysosomal with score 8.1	25.3227	5.63869	3.99054	0.146192	7.19563	0.072195	1655	625	223	259	384	512	2.52169	2.52238	4.45206	2.41547e-15	4.25366e-14	1.00894	1.00934	3.1316	0.0053206	0.0400413
1181125	1180849	-	0	Membrane bound Mitochondrial with score 6.3	6.88124	1.2334	7.29301	0.149054	7.88046	1.47295	145	60	138	155	164	153	-0.205046	-0.205244	1.90552	0.667167	0.807042	0.253509	0.253712	1.96726	0.59329	0.909346
1141560	1141284	-	0	Extracellular (Secreted) with score 3.6	1.67728	0.850356	2.40744	0.0130073	3.05391	0.264508	13	3	14	15	18	21	-	-	-	-	-	-	-	-	-	-
1141561	1141285	-	0	Plasma membrane with score 6.1	9.69367	2.34838	7.15224	2.46328	6.43771	0.788461	56	52	40	81	51	56	0.27571	0.276256	0.87828	0.608416	0.764148	-0.0380251	-0.0381215	0.559219	0.942239	0.993186
1201349	1201073	2.7.11.22;2.7.11.1	0	Nuclear with score 7.3	27.0364	0.595852	25.886	2.91206	17.4548	0.654979	3144	1759	2782	3763	1873	2696	-0.0609454	-0.0609481	6.42819	0.895789	0.945589	-0.40569	-0.405709	6.10457	0.338338	0.738877
1115268	1114992	-	0	Nuclear with score 6.1	31.4636	2.23984	47.1177	1.4545	27.6548	0.837197	1243	637	1833	2077	980	1412	-0.721262	-0.721329	5.40581	0.0378133	0.0947203	-0.600917	-0.600967	5.28647	0.10632	0.383559
1115269	1114993	3.4.22.68	0	Nuclear with score 4.1	9.00333	0.205688	10.3128	0.115018	6.63126	0.0034021	1218	677	1470	1595	876	1190	-0.345379	-0.345415	5.20973	0.419753	0.603051	-0.457419	-0.457465	4.99564	0.257583	0.645451
1169976	1169700	-	0	Membrane bound Mitochondrial with score 7.7	18.4465	2.31372	12.2071	1.70511	9.68573	0.964018	341	257	318	259	221	238	0.44599	0.446175	3.2165	0.326007	0.509889	-0.207923	-0.208024	2.71387	0.661409	0.932444
1141565	1141289	-	0	Membrane bound Endoplasmic reticulum with score 4.8	54.1574	4.20261	140.062	7.26539	101.811	2.18265	1414	960	4572	4391	2807	3926	-1.53499	-1.53507	6.35124	8.6461e-09	8.65436e-08	-0.30738	-0.30739	6.61083	0.481857	0.843774
1141567	1141291	-	0	Plasma membrane with score 4.2	59.1233	4.14456	25.4499	1.73904	56.44	7.46027	604	314	245	305	604	628	1.07903	1.07942	3.52862	0.00237389	0.00878023	1.29994	1.30034	3.51929	0.000178855	0.00216438
1181130	1180854	-	0	Mitochondrial with score 7.8	105.095	3.33449	56.2169	2.73106	116.145	2.17325	4862	3112	2860	3406	5512	7802	0.725528	0.725553	6.80683	0.0366078	0.0922426	1.19773	1.19777	6.95319	2.98828e-05	0.000430501
1099671	1099395	3.4.19.12	0	Nuclear with score 5.6	39.2577	1.23102	62.7923	10.3019	81.2513	7.94178	5175	2831	7219	10790	9221	15180	-0.815072	-0.815089	7.56447	0.0253685	0.0680651	0.542374	0.542381	8.04629	0.204704	0.569383
1141571	1141295	-	0	Plasma membrane with score 4.3	150.75	3.27889	196.996	8.5182	180.505	1.00498	3789	2123	5166	5860	4390	5904	-0.54837	-0.548387	6.96765	0.150626	0.287514	0.0143244	0.0143248	7.05736	0.975485	0.995711
1001310	1001310	-	0	Nuclear with score 8.3	67.5513	12.5318	110.119	2.72225	196.814	32.4402	1029	422	1467	1701	2915	2840	-0.829396	-0.829495	5.06196	0.0230384	0.0626865	1.00267	1.00273	5.83777	0.00233593	0.0197954
1181134	1180858	-	0	Membrane bound Extracellular (Secreted) with score 6.4	5.42203	0.228959	1.37968	0.185962	1.5375	0.134242	137	75	29	47	41	46	1.82987	1.8337	1.23042	4.13713e-06	2.86503e-05	0.32365	0.324629	0.101712	0.519441	0.866307
1181135	1180859	-	0	Nuclear with score 8.6	25.6686	0.346161	25.5285	0.119952	23.2397	0.275012	1524	881	1642	1769	1370	1818	-0.149011	-0.149024	5.45358	0.744986	0.859491	0.0156589	0.0156601	5.36804	0.973179	0.995668
43182	43182	-	0	Nuclear with score 5.3	3.59696	0.0958848	2.02913	0.0467585	2.61361	0.324099	245	146	154	163	204	208	0.661665	0.662134	2.47637	0.110307	0.225219	0.510456	0.510807	2.22411	0.248817	0.632666
1141576	1141300	-	0	Cytoplasmic with score 6.6	3.97629	0.426998	1.80466	0.469778	3.88509	0.574399	31	15	18	11	31	33	-	-	-	-	-	-	-	-	-	-
1130834	1130558	-	0	Plasma membrane with score 7.7	4.66	0.177672	0.543255	0.0380247	0.37281	0.0773457	208	127	33	27	22	18	2.83539	2.84117	1.72832	8.11242e-15	1.36982e-13	-	-	-	-	-
1115282	1115006	-	0	Nuclear with score 3.2	31.8578	0.65114	4.24261	0.0321245	2.98457	0.031923	1910	1179	292	304	180	249	2.7398	2.74038	4.94922	6.1879e-30	2.29951e-28	-0.36438	-0.36456	2.68342	0.415964	0.799549
1115283	1115007	-	0	Membrane bound Golgi with score 3.6	25.4322	0.286559	11.5069	0.333063	38.3501	0.504971	2267	1315	1149	1161	3330	4627	0.986736	0.986822	5.54063	0.000987102	0.00407401	1.89165	1.89177	6.03474	6.08717e-15	4.15392e-13
43178	43178	-	0	Membrane bound Mitochondrial with score 3.8	3.42711	0.128141	2.11362	0.238614	2.30556	0.218269	241	157	184	163	186	204	0.567189	0.567565	2.55488	0.191714	0.34733	0.291196	0.291392	2.23444	0.531706	0.872512
1169989	1169713	-	0	Membrane bound Extracellular (Secreted) with score 4.9	456.285	32.9746	1005.43	151.33	2996.35	487.027	4608	2321	8621	12495	22945	42824	-1.26962	-1.26964	7.6463	6.30317e-05	0.000348121	1.73193	1.73194	9.09172	1.05089e-06	2.06447e-05
143946	143946	-	0	Membrane bound Vacuolar with score 6.2	654.728	59.9306	841.698	84.1488	2225.26	86.6579	5863	2954	6783	9053	17365	26042	-0.509325	-0.509335	7.50065	0.208252	0.370465	1.56347	1.56349	8.55131	1.75319e-07	4.03545e-06
1181140	1180864	-	0	Mitochondrial with score 4.2	298.093	11.2459	235.523	15.1517	223.988	7.98183	5410	2699	4771	4198	4057	4630	0.17567	0.175675	7.01587	0.701264	0.830838	0.0740456	0.0740476	6.79731	0.873624	0.983953
1161559	1161283	3.6.4.12	1	Nuclear with score 7.4	27.3049	0.925165	21.2332	0.0387683	18.9061	1.00516	2317	1288	1895	2054	1614	1973	0.216557	0.216571	5.84866	0.630131	0.78004	-0.0185431	-0.0185443	5.56197	0.968229	0.995624
1201416	1201140	-	0	Membrane bound Mitochondrial with score 9.6	16.0233	2.08801	4.2586	0.412785	6.98209	0.605243	1004	451	277	250	415	457	1.76978	1.77032	3.97593	3.77422e-08	3.45872e-07	0.849899	0.850215	3.16295	0.0302967	0.160315
1169993	1169717	-	0	Nuclear with score 7.5	25.2401	4.23513	27.0495	0.189173	75.5688	5.68607	1380	582	1366	1497	3230	5099	-0.245913	-0.245939	5.15493	0.586153	0.746392	1.63946	1.63955	6.14717	1.36099e-09	4.44329e-08
1099685	1099409	6.3.5.1	0	Cytoplasmic with score 8.1	79.8379	2.71452	49.6191	2.60204	52.4822	4.14553	6739	4255	4523	5413	4983	5678	0.521395	0.521407	7.34786	0.185098	0.337937	0.230757	0.230762	7.0185	0.60771	0.914085
1181145	1180869	3.6.1.22	0	Cytoplasmic with score 5.3	16.8737	0.143084	18.6146	2.24349	20.0589	0.6912	748	450	790	1088	872	1216	-0.279156	-0.279203	4.5275	0.533367	0.704186	0.2688	0.268834	4.63398	0.550065	0.885647
1156090	1155814	-	0	Cytoplasmic with score 7.4	8.51493	0.215486	6.89084	0.120277	5.97177	0.854968	531	295	448	495	412	424	0.157795	0.15784	3.75517	0.732862	0.852326	-0.0396287	-0.0396402	3.49015	0.93293	0.991831
1181148	1180872	-	0	Cytoplasmic with score 6.6	16.24	0.641074	26.1345	2.20143	24.3309	0.285506	455	290	896	790	693	955	-0.811939	-0.81212	4.17119	0.0297293	0.0777325	0.071747	0.0717579	4.38717	0.877859	0.984772
1080425	1080149	-	0	Cytoplasmic with score 9.1	17.499	2.03997	17.2279	2.27895	22.6142	1.659	2175	1036	1833	2605	2324	3728	-0.139338	-0.139347	5.82871	0.76304	0.870185	0.552486	0.552513	6.03378	0.178425	0.528239
1141583	1141307	-	0	Nuclear with score 8.5	80.4107	0.825351	31.3395	0.0985139	34.0662	0.856367	460	265	192	210	186	264	1.20512	1.20569	3.16776	0.000486012	0.00215881	0.271675	0.271836	2.42809	0.554517	0.888816
1099701	1099425	-	0	Nuclear with score 5.4	1.31511	0.128016	2.61996	0.516223	1.8579	0.184338	330	158	506	820	366	618	-1.10666	-1.10701	3.70902	0.00486491	0.0164647	-0.32516	-0.325232	3.83573	0.491873	0.850493
43167	43167	-	0	Membrane bound Mitochondrial with score 6.9	0.494219	0.113066	0.385199	0.08652	0.30531	0.0894221	18	7	12	9	5	14	-	-	-	-	-	-	-	-	-	-
50062	50062	-	0	Cytoplasmic with score 6.7	5.69295	0.569651	8.33718	0.678996	4.42624	0.444107	810	394	1087	1342	510	876	-0.683464	-0.683565	4.73218	0.0683511	0.153721	-0.712858	-0.712957	4.55498	0.0690021	0.291556
1161569	1161293	-	0	Membrane bound Mitochondrial with score 6.0	8.71146	0.214614	13.0671	2.62462	14.2004	2.13995	426	240	537	876	570	1042	-0.722473	-0.722661	3.93187	0.082279	0.178127	0.288504	0.288553	4.23059	0.546602	0.883577
1181153	1180877	-	0	Membrane bound Mitochondrial with score 5.4	1.66945	0.0568734	1.33185	0.121364	0.814439	0.0104971	75	47	60	80	36	50	0.169747	0.170058	1.04131	0.726372	0.848123	-0.584935	-0.586277	0.537194	0.207398	0.573711
1170005	1169729	-	0	Plasma membrane with score 3.1	13.482	0.381938	35.6929	4.9492	36.7057	3.42627	2314	1460	5882	8396	5793	9482	-1.53928	-1.53933	7.00892	8.2254e-08	7.229e-07	0.200747	0.20075	7.52013	0.664186	0.932984
1181155	1180879	-	0	Nuclear with score 5.1	60.5237	0.420653	24.9815	0.44454	40.0232	3.7976	2545	1535	1130	1270	1837	2071	1.12981	1.1299	5.68922	5.63128e-05	0.000314518	0.831306	0.831374	5.32663	0.0109676	0.0710506
1201478	1201202	2.7.4.9	0	Mitochondrial with score 4.8	47.9502	1.13543	37.6374	0.723891	61.1104	2.13324	1194	667	956	1073	1516	1904	0.22541	0.225439	4.89289	0.616382	0.770351	0.872014	0.872098	5.11073	0.00572375	0.0428267
1181157	1180881	-	0	Nuclear with score 5.5	64.2601	1.87495	35.5272	2.66099	35.1253	1.97637	3033	1899	1735	2172	1586	2422	0.710855	0.710895	6.11511	0.0419064	0.103009	0.142525	0.142534	5.62439	0.756908	0.958269
1099711	1099435	1.5.1.20	1	Cytoplasmic with score 8.7	39.7402	1.28131	50.6374	7.94022	35.5627	1.77651	2723	1725	3300	4875	2381	3564	-0.495915	-0.495935	6.55008	0.226547	0.394826	-0.347578	-0.347591	6.44793	0.431822	0.811104
1181159	1180883	-	0	Membrane bound Mitochondrial with score 8.9	14.7069	1.66572	26.0126	1.33185	16.2861	0.00231045	284	208	639	620	346	466	-0.963341	-0.963648	3.69793	0.00993316	0.0307407	-0.523162	-0.523292	3.69137	0.206464	0.572247
1141591	1141315	2.7.4.6;2.7.13.3	0	Membrane bound Mitochondrial with score 5.0	2283.59	199.999	2483.23	19.1379	1755.32	22.8644	53738	38838	68202	75273	43918	61998	-0.232227	-0.232227	10.8063	0.610736	0.766116	-0.329457	-0.329458	10.597	0.450951	0.824536
1181161	1180885	-	0	Plasma membrane with score 4.6	52.0672	0.2333	63.7629	6.9203	32.8467	1.66949	5088	3031	6138	8183	3357	4160	-0.45135	-0.451361	7.37998	0.273972	0.452739	-0.804813	-0.804832	7.07581	0.0202765	0.117291
1115326	1115050	-	0	Plasma membrane with score 3.4	28.4756	0.861496	30.8224	2.79124	21.4284	2.29846	845	536	1168	1023	727	790	-0.299927	-0.29997	4.75351	0.499081	0.673841	-0.406553	-0.406608	4.54027	0.345847	0.744347
1161579	1161303	-	0	Cytoplasmic with score 9.0	69.1912	5.73865	76.9543	0.922349	63.4207	0.309731	2179	1514	2936	3077	2193	2892	-0.314052	-0.314068	6.19603	0.470798	0.648739	-0.128961	-0.128967	6.11519	0.779336	0.959316
1181163	1180887	3.2.1.14	0	Membrane bound Extracellular (Secreted) with score 7.1	9.27764	0.215439	4.83835	0.14242	4.59356	0.166427	362	232	211	226	189	244	0.814928	0.815327	3.03102	0.0359829	0.0908865	0.102173	0.102232	2.45911	0.828016	0.973496
1161581	1161305	-	0	Membrane bound Extracellular (Secreted) with score 5.1	36.3805	0.128553	5.89248	0.0394254	15.7983	0.0866311	1648	979	282	305	678	897	2.52176	2.52233	4.73856	2.17954e-24	6.46941e-23	1.53712	1.53754	3.78822	3.52126e-07	7.68245e-06
1115330	1115054	-	0	Plasma membrane with score 9.6	6.34625	0.705078	2.7493	0.0291589	3.74107	0.63976	733	353	322	337	456	437	1.0426	1.04291	3.76881	0.00313596	0.0111868	0.57688	0.577067	3.31162	0.177812	0.527738
1099729	1099453	6.1.1.17	0	Mitochondrial with score 4.7	146.637	14.4329	190.405	17.7612	157.071	13.2752	9547	6929	13799	17836	10330	16673	-0.535858	-0.535864	8.48888	0.192031	0.34777	-0.126723	-0.126724	8.50468	0.785449	0.96072
1170018	1169742	-	0	Mitochondrial with score 8.0	128.185	2.1329	176.758	2.60697	126.265	4.35181	4255	2618	6141	6948	3962	5792	-0.560727	-0.560742	7.21015	0.141287	0.27356	-0.317993	-0.318	7.14741	0.465172	0.832832
1181168	1180892	-	0	Nuclear with score 7.6	59.9432	11.1185	33.7723	0.818171	48.9439	2.02826	2316	947	1223	1261	1645	2055	0.68419	0.684251	5.45067	0.0732622	0.162192	0.691789	0.691847	5.29088	0.0463322	0.219742
1130867	1130591	-	0	Nuclear with score 8.5	44.0425	6.97583	14.955	0.619436	33.0465	0.98797	2089	901	641	751	1374	1762	1.40684	1.40702	5.0972	3.33138e-06	2.34663e-05	1.28987	1.29003	4.84983	4.29298e-06	7.46845e-05
1079928	1079652	-	0	Nuclear with score 6.9	59.4312	3.01013	75.509	4.61955	94.2113	3.7272	4245	2797	5895	7242	7068	10228	-0.515189	-0.515203	7.23153	0.19432	0.350771	0.506254	0.506263	7.57562	0.207122	0.573298
1141600	1141324	-	0	Membrane bound Vacuolar with score 4.3	177.965	5.61101	136.019	6.95613	142.94	13.0324	2634	1716	2359	2351	2315	2737	0.260805	0.26082	6.12951	0.556797	0.723913	0.221763	0.221774	5.94262	0.62191	0.918238
1161589	1161313	-	0	Membrane bound Mitochondrial with score 8.6	98.5092	2.93843	155.761	1.98475	103.126	1.14475	5244	2933	9153	9448	5263	7348	-0.838164	-0.838181	7.61398	0.0113931	0.0344119	-0.453198	-0.453206	7.59837	0.266634	0.657647
1181174	1180898	-	0	Nuclear with score 6.3	18.2125	1.17201	20.4215	1.34859	25.633	2.57406	590	399	719	888	790	1313	-0.313337	-0.313399	4.29202	0.480262	0.657652	0.48661	0.486677	4.53523	0.248837	0.632666
1141605	1141329	4.1.1.50	0	Cytoplasmic with score 7.2	172.613	1.59504	272.005	23.4679	248.861	15.8611	8697	5052	13609	17424	11629	17763	-0.813096	-0.813106	8.35465	0.0205956	0.056926	0.0276664	0.0276666	8.5531	0.952886	0.99377
1161592	1161316	-	0	Cytoplasmic with score 8.3	38.6873	1.9764	32.4426	0.891905	33.077	2.96862	1713	1121	1606	1827	1687	1888	0.103252	0.10326	5.58634	0.823315	0.905976	0.187377	0.18739	5.46471	0.680034	0.93591
50045	50045	-	0	Cytoplasmic with score 7.2	-	-	0.0575625	0.0424876	0.183055	0.0811869	0	0	5	1	6	16	-	-	-	-	-	-	-	-	-	-
1170029	1169753	-	0	Membrane bound Mitochondrial with score 4.0	0.163535	0.00734086	0.15178	0.0295348	0.080313	0.0423057	10	4	6	13	5	2	-	-	-	-	-	-	-	-	-	-
1181177	1180901	6.3.2.19	0	Cytoplasmic with score 7.9	67.4604	2.43846	79.6281	3.46527	68.3473	8.29933	1181	646	1523	1492	1275	1346	-0.380249	-0.380289	5.17385	0.368199	0.55403	-0.0725424	-0.0725489	5.14965	0.876013	0.984183
133108	133108	-	0	Cytoplasmic with score 4.0	29.0904	1.29217	28.9285	2.33478	40.4353	0.466806	1517	825	1443	1825	1979	2730	-0.131967	-0.131979	5.39496	0.774372	0.877489	0.641355	0.641396	5.64944	0.0799078	0.321473
1141609	1141333	-	0	Lysosomal with score 4.4	25.2882	1.20918	43.3719	1.88861	35.2519	1.61813	325	220	622	718	494	623	-0.914236	-0.914505	3.79846	0.0121958	0.0364869	-0.143328	-0.143357	3.94355	0.75626	0.958269
1141610	1141334	-	0	Mitochondrial with score 8.3	96.3063	0.442548	226.86	20.2575	182.005	0.0379184	2740	1644	7673	6888	5134	6949	-1.37507	-1.37511	7.09499	1.0076e-06	7.64529e-06	-0.163047	-0.16305	7.37887	0.722391	0.948881
1080552	1080276	3.1.27.9	0	Membrane bound Vacuolar with score 3.9	10.4162	0.375959	10.8986	0.149371	5.51705	0.121391	2054	1134	2295	2389	1066	1334	-0.209449	-0.209462	5.88316	0.642205	0.788488	-0.847598	-0.847662	5.45648	0.00727273	0.0519282
1141613	1141337	-	0	Mitochondrial with score 5.8	350.827	36.1312	496.032	119.916	348.982	46.4823	4614	2212	8261	5111	4666	4651	-0.667093	-0.667111	7.21696	0.126164	0.250287	-0.399386	-0.399394	7.15994	0.399196	0.786264
1161600	1161324	-	0	Cytoplasmic with score 5.3	32.512	2.24527	55.7382	3.13561	37.182	1.5733	1350	917	2569	3090	1585	2321	-0.931378	-0.931443	5.86197	0.003303	0.0117075	-0.426718	-0.426741	5.88922	0.301907	0.699722
1161601	1161325	-	0	Plasma membrane with score 9.0	31.5726	3.02979	135.742	22.9792	83.2204	7.04502	1321	936	5589	8599	3434	5562	-2.24767	-2.24778	6.84713	9.93743e-15	1.65431e-13	-0.550872	-0.550885	7.15587	0.195044	0.556324
1149083	1148807	-	0	Cytoplasmic with score 5.2	0.302579	0.114545	0.0424584	0.0363428	0.095221	0.0155444	32	8	7	2	12	10	-	-	-	-	-	-	-	-	-	-
1115358	1115082	-	0	Membrane bound Peroxisomal with score 8.0	107.851	44.9753	0.949649	0.0113296	46.0518	8.28927	8405	2043	57	66	2961	2795	6.61176	6.61501	6.35855	3.84049e-37	1.83083e-35	5.68877	5.69176	5.28424	3.94384e-82	1.78972e-78
1201558	1201282	-	0	Cytoplasmic with score 8.5	4.75123	1.02802	1.67787	0.341249	1.93653	0.0401802	165	64	63	46	55	74	1.35546	1.35772	1.41387	0.00223481	0.0083377	0.348513	0.349256	0.629032	0.475217	0.838955
1170041	1169765	-	0	Cytoplasmic with score 9.6	1.54961	0.428899	0.929984	0.0202478	1.94697	0.162464	62	21	31	38	56	90	0.565995	0.567961	0.263855	0.260569	0.437297	1.18349	1.18654	0.485803	0.00635901	0.0468841
1141617	1141341	-	0	Membrane bound Mitochondrial with score 5.0	69.7395	3.23986	51.9529	3.08842	97.3299	3.10027	3755	2033	2734	3317	4788	6918	0.282216	0.282228	6.49609	0.521211	0.693797	1.06121	1.06124	6.80864	0.000484215	0.00510422
1181188	1180912	-	0	Cytoplasmic with score 7.5	20.6717	1.08147	35.5601	4.09336	47.7695	1.93733	1143	605	1790	2451	2597	3247	-0.932281	-0.932368	5.44164	0.00462465	0.0157532	0.587464	0.587494	5.99036	0.128042	0.433251
1141620	1141344	1.1.1.1	0	Cytoplasmic with score 7.3	360.783	210.618	936.403	94.4497	1457.12	1.82985	28826	4558	46096	61960	73005	100053	-1.53952	-1.53953	9.92939	0.0151343	0.0439142	0.796162	0.796163	10.7899	0.0300544	0.159423
1001547	1001547	-	0	Nuclear with score 9.3	44.5726	3.11155	133.735	17.7896	72.3537	2.62467	2436	1263	6508	9108	3792	4803	-1.73508	-1.73514	7.09086	3.26845e-10	3.81346e-09	-0.736839	-0.736855	7.22436	0.044378	0.212771
1181191	1180915	-	0	Membrane bound Vacuolar with score 9.3	32.5554	2.00857	24.8932	1.60556	20.0394	0.419214	1568	1053	1315	1626	1043	1355	0.221011	0.221031	5.42303	0.624127	0.776584	-0.175645	-0.175662	5.05775	0.70012	0.943192
1099761	1099485	-	0	Mitochondrial with score 7.2	152.444	12.7927	96.8287	5.24102	69.201	5.42556	3276	2296	2516	2472	1698	1961	0.549161	0.549187	6.37664	0.158053	0.298611	-0.324854	-0.324873	5.75762	0.452489	0.82599
1115370	1115094	-	0	Nuclear with score 9.4	10.7101	1.86598	41.4713	0.20371	26.9485	1.72702	371	154	1323	1414	732	1126	-2.07913	-2.0796	4.51903	1.40882e-12	2.00571e-11	-0.457654	-0.457705	4.83279	0.267222	0.658513
1115371	1115095	-	0	Cytoplasmic with score 7.6	22.3596	1.06115	42.5289	4.42324	33.1215	2.72697	1174	764	2293	3011	1660	2661	-1.06963	-1.06971	5.72003	0.000490173	0.00217422	-0.19269	-0.1927	5.89769	0.673806	0.934086
1099770	1099494	-	0	Plasma membrane with score 7.1	40.125	4.98898	31.3708	4.79177	56.6422	1.03239	4247	1952	2748	4038	5220	7401	0.190827	0.190835	6.6062	0.677964	0.814471	1.01144	1.01147	6.93507	0.00312203	0.0254587
1161615	1161339	-	0	Plasma membrane with score 7.7	8.27476	0.645666	3.01131	0.170576	1.26652	0.211044	585	290	201	242	98	96	1.31269	1.31323	3.37957	0.000126951	0.00065089	-1.05403	-1.05495	1.99951	0.00853568	0.0590471
1130901	1130625	-	0	Cytoplasmic with score 5.3	3.73862	0.0309867	1.68952	0.535494	0.789973	0.131389	102	62	68	38	26	25	0.97655	0.978417	1.12539	0.0419472	0.103082	-	-	-	-	-
1130902	1130626	-	0	Cytoplasmic with score 6.8	187.72	0.254411	1.5884	0.392707	3.16865	1.1383	3193	1943	36	30	69	44	6.63847	6.64453	5.49268	2.59004e-131	7.88625e-129	-	-	-	-	-
1181199	1180923	-	0	Membrane bound Extracellular (Secreted) with score 4.9	10.3264	1.44615	3.43335	0.257231	3.26719	0.584679	312	248	140	134	135	127	1.43882	1.43975	2.78588	0.000132733	0.00067613	0.0703389	0.0704008	1.78086	0.88451	0.985854
1161617	1161341	3.2.1.14	0	Plasma membrane with score 3.7	195.529	28.0232	21.0072	1.87495	18.0204	7.00565	26983	12044	3034	2744	3019	1800	3.05653	3.05659	8.50989	4.99344e-28	1.72649e-26	-0.0866511	-0.0866551	6.08235	0.866378	0.982538
1141629	1141353	-	0	Plasma membrane with score 3.7	868.684	126.805	539.969	39.9952	1428.82	48.7698	20362	16135	16877	15923	39417	50084	0.567306	0.56731	9.10498	0.173103	0.321321	1.56111	1.56112	9.61004	3.01797e-08	7.871e-07
1115382	1115106	-	0	Membrane bound Mitochondrial with score 5.6	22.9921	0.865786	21.0743	0.485846	20.6852	1.74891	871	551	885	997	877	985	-0.0317354	-0.0317404	4.65299	0.945678	0.973419	0.112658	0.112673	4.55998	0.807686	0.967904
1170060	1169784	-	0	Nuclear with score 9.6	183.586	0.282107	177.806	13.0425	265.442	9.62352	6823	4057	6659	8319	9408	13729	-0.0960599	-0.0960618	7.60733	0.835915	0.913959	0.73656	0.73657	7.90383	0.0419315	0.204608
43110	43110	-	0	Nuclear with score 9.5	19.8322	0.160271	19.9782	0.853297	12.4669	0.0480203	1332	770	1388	1636	820	1137	-0.16692	-0.166937	5.26902	0.714671	0.839711	-0.515515	-0.515568	4.94972	0.190935	0.552024
1001607	1001607	-	0	Plasma membrane with score 4.8	45.6854	2.27192	25.2209	0.343088	13.8263	0.3334	380	250	245	256	125	159	0.706753	0.707065	3.16087	0.0778388	0.170508	-0.702513	-0.702983	2.29912	0.0859038	0.335483
43109	43109	-	0	Membrane bound Vacuolar with score 4.6	0.686036	0.0835517	0.16169	0.0641018	0.31512	0.0924089	16	6	6	3	9	6	-	-	-	-	-	-	-	-	-	-
1201624	1201348	-	0	Membrane bound Vacuolar with score 6.1	13.6218	0.646948	18.8204	4.81205	10.8208	0.867338	1990	1336	2414	4389	1560	2486	-0.632905	-0.632939	6.22414	0.136281	0.266326	-0.637195	-0.637226	6.05712	0.148929	0.472276
1001621	1001621	-	0	Plasma membrane with score 6.2	154.645	2.40233	64.8248	5.34306	41.6545	1.09089	2203	1275	906	1159	590	765	1.11232	1.11242	5.4566	0.000156665	0.000787414	-0.487856	-0.487929	4.40981	0.235238	0.61291
1161623	1161347	-	0	Nuclear with score 8.5	74.4483	4.27396	70.4632	6.66657	161.432	8.96807	2379	1575	2307	2981	5039	7527	-0.0330539	-0.0330558	6.13617	0.943457	0.972406	1.35688	1.35692	6.81873	3.30707e-06	5.85086e-05
1161624	1161348	-	0	Membrane bound Golgi with score 8.5	77.5271	0.870618	71.4588	4.45409	45.4005	3.59228	3686	2248	3460	4260	2322	2670	-0.010199	-0.0101994	6.69421	0.982541	0.991863	-0.4999	-0.49992	6.3057	0.208921	0.575222
129183	129183	-	0	Plasma membrane with score 5.1	25.0634	0.111702	36.319	0.26144	29.312	0.301837	2762	1589	4147	4528	3061	4167	-0.640836	-0.640862	6.58636	0.07291	0.161587	-0.151933	-0.151938	6.63153	0.740264	0.954149
1181211	1180935	-	0	Plasma membrane with score 5.4	20.9838	0.256297	23.8834	2.64237	24.6021	0.182213	806	495	914	1230	953	1321	-0.348166	-0.348218	4.68825	0.424626	0.606997	0.200687	0.20071	4.78863	0.659968	0.932275
1156117	1155841	-	0	Membrane bound Mitochondrial with score 6.3	58.0408	0.551261	33.1532	1.35118	40.8946	2.48511	2044	1282	1379	1369	1544	1884	0.643408	0.643461	5.57336	0.0755201	0.166317	0.436825	0.436861	5.28569	0.28372	0.678738
1156118	1155842	2.7.11.22;2.7.11.1	0	Nuclear with score 7.0	44.2316	1.50859	56.5053	1.5157	43.3044	2.15438	1734	1130	2507	2902	1880	2381	-0.53766	-0.537694	5.94527	0.162331	0.305106	-0.225059	-0.225071	5.91471	0.616012	0.916032
1170071	1169795	-	0	Mitochondrial with score 5.4	5.89583	1.25298	9.18354	0.927225	5.64803	0.0415042	110	99	265	224	128	175	-0.807334	-0.807966	2.40582	0.0718179	0.159804	-0.584715	-0.585096	2.31507	0.181702	0.534045
1181214	1180938	-	0	Mitochondrial with score 6.0	22.3188	0.745246	22.9334	0.0311562	17.0584	0.214364	1123	712	1317	1404	882	1215	-0.196722	-0.196744	5.10649	0.664422	0.805378	-0.265838	-0.265866	4.9083	0.548851	0.885647
43098	43098	-	0	Nuclear with score 8.8	0.985248	0.241658	0.361956	0.262717	0.126083	0.0352781	29	12	13	4	3	2	-	-	-	-	-	-	-	-	-	-
1130918	1130642	-	0	Nuclear with score 8.8	106.072	2.0259	149.448	5.51497	122.104	3.14013	1433	883	2194	2553	1778	2261	-0.666207	-0.666257	5.70604	0.0601593	0.138449	-0.114112	-0.114118	5.77853	0.804662	0.9672
1001664	1001664	-	0	Nuclear with score 4.0	26.1743	1.94567	53.0589	10.1834	30.0888	2.98741	1700	868	2793	4412	1610	2649	-1.14479	-1.14486	6.13145	0.000593722	0.00258136	-0.652461	-0.652491	6.13776	0.117032	0.409792
1170075	1169799	-	0	Membrane bound Golgi with score 8.3	443.844	24.945	939.23	145.562	880.198	176.239	29603	19720	61478	90864	49343	101082	-1.23441	-1.23441	10.5065	0.00034789	0.00160968	0.0676544	0.0676545	10.8646	0.890075	0.986393
1149101	1148825	-	0	Membrane bound Mitochondrial with score 4.1	21.4287	4.1902	31.7327	7.79541	37.2819	3.44566	1924	757	1943	3478	2505	4084	-0.716183	-0.716231	5.86505	0.101559	0.210982	0.391481	0.391498	6.22238	0.398993	0.786035
1130922	1130646	-	0	Nuclear with score 8.5	42.5709	0.648869	46.0791	1.67871	23.7546	2.64981	3275	1886	3702	4278	1997	2157	-0.272179	-0.27219	6.6194	0.537262	0.707791	-0.809366	-0.809402	6.2352	0.0167367	0.100398
1201665	1201389	-	0	Nuclear with score 5.0	21.0698	0.599565	30.9992	1.15643	17.5889	1.51274	1422	811	2206	2540	1058	1723	-0.733026	-0.733083	5.6804	0.0305781	0.0795115	-0.672741	-0.672788	5.53707	0.0699548	0.294622
1141642	1141366	-	0	Membrane bound Mitochondrial with score 9.6	379.79	1.57555	439.794	49.3028	356.33	26.3254	18402	10995	21182	28630	16218	25670	-0.392313	-0.392316	9.20264	0.36389	0.549737	-0.145367	-0.145368	9.14941	0.754731	0.957857
1141644	1141368	-	0	Membrane bound Mitochondrial with score 9.5	254.867	14.5156	283.788	3.08861	367.471	40.0639	9676	5152	11360	12212	14754	16162	-0.329422	-0.329426	8.15786	0.44888	0.630034	0.520822	0.520827	8.43138	0.192607	0.552986
43088	43088	-	0	Membrane bound Extracellular (Secreted) with score 7.0	0.432534	0.138707	0.230102	0.215085	0.142038	0.00213172	12	4	11	1	5	3	-	-	-	-	-	-	-	-	-	-
1141647	1141371	2.3.3.1	0	Membrane bound Mitochondrial with score 9.4	740.565	40.6136	1571.19	246.868	1249.67	120.071	43721	23202	79443	119303	62363	102322	-1.22165	-1.22165	10.8934	0.000404745	0.00183144	-0.166667	-0.166667	11.1326	0.723598	0.948881
1130927	1130651	-	0	Nuclear with score 8.7	24.0286	3.83655	57.1901	5.45095	50.6641	1.9614	2532	1058	4903	6465	4285	6227	-1.36123	-1.36128	6.72993	1.3835e-05	8.64254e-05	-0.00176841	-0.00176844	7.08899	0.996981	0.998957
1161640	1161364	2.5.1.49	0	Cytoplasmic with score 9.1	23.0842	4.12325	31.1707	1.01974	34.3756	5.05417	1496	600	1827	2031	2103	2119	-0.589447	-0.589499	5.43765	0.139705	0.271388	0.26732	0.267336	5.67665	0.548521	0.885647
212337	212337	-	0	Plasma membrane with score 4.3	41.6528	2.17087	52.7869	7.20063	123.914	0.67568	767	417	844	1208	2159	2953	-0.440874	-0.440945	4.58308	0.300589	0.482609	1.43513	1.43525	5.50782	1.01778e-06	2.00377e-05
1001747	1001747	-	0	Plasma membrane with score 4.7	5.88286	0.897147	3.25965	0.877035	2.56554	0.590378	63	27	23	41	27	23	0.818142	0.820909	0.299222	0.0971802	0.203931	-	-	-	-	-
1170085	1169809	-	0	Plasma membrane with score 6.9	140.31	24.6331	113.086	7.37547	58.7509	7.85317	6686	5649	6614	8132	3801	3930	0.176096	0.176099	7.72324	0.704585	0.832866	-0.793319	-0.793338	7.12457	0.0252879	0.139209
1156127	1155851	6.2.1.3	0	Membrane bound Peroxisomal with score 9.7	27.5501	3.81947	19.9233	0.0395752	12.2673	1.1813	2405	1086	1644	1764	1010	1130	0.344369	0.344395	5.70604	0.425442	0.607802	-0.544219	-0.544269	5.11321	0.158242	0.491177
1161644	1161368	-	0	Membrane bound Mitochondrial with score 7.7	71.9311	3.40581	68.1715	1.10528	75.011	0.319819	2385	1528	2466	2663	2445	3290	-0.0157849	-0.0157858	6.10609	0.97296	0.98729	0.273125	0.273138	6.09091	0.535701	0.875724
1181230	1180954	-	0	Membrane bound Extracellular (Secreted) with score 3.8	114.212	8.55256	207.907	13.2167	698.059	65.1411	2866	1962	5648	7017	17006	27670	-0.999421	-0.999453	6.99866	0.00162317	0.00629981	1.91845	1.91847	8.50416	3.23098e-11	1.37673e-09
1115424	1115148	-	0	Nuclear with score 4.5	9.37363	0.14177	8.5373	0.00544425	5.81222	0.126211	1030	626	1036	1115	625	890	-0.0131798	-0.0131816	4.85557	0.977402	0.989669	-0.397978	-0.398034	4.51117	0.347338	0.74622
1156129	1155853	-	0	Membrane bound Mitochondrial with score 8.7	61.5892	6.44501	62.0468	1.00258	132.171	18.1689	2272	1102	2308	2411	4966	5132	-0.162062	-0.162072	5.91556	0.723136	0.846019	1.23111	1.23115	6.57147	3.19786e-05	0.000456349
1001783	1001783	-	0	Cytoplasmic with score 6.4	231.805	1.33717	286.689	1.46689	288.863	23.1896	6282	3719	8778	9386	8562	10065	-0.5014	-0.501409	7.70857	0.206917	0.368369	0.159574	0.159576	7.85386	0.727718	0.949643
1201694	1201418	-	0	Cytoplasmic with score 7.6	63.2595	1.5777	37.52	2.13269	32.6704	1.3864	6268	3585	3839	4774	3411	4278	0.551484	0.551499	7.15832	0.152508	0.290343	-0.0417018	-0.0417031	6.6707	0.928657	0.991242
1156132	1155856	-	0	Nuclear with score 5.3	38.4658	3.23726	29.2093	3.83659	21.3813	3.48428	1991	987	1727	1422	1182	1167	0.238152	0.238172	5.542	0.598282	0.756184	-0.292537	-0.292564	5.11439	0.517089	0.865247
1141661	1141385	-	0	Nuclear with score 6.9	84.6922	1.27259	56.0888	4.54244	51.4868	7.73826	1621	994	1213	1141	1098	1123	0.513806	0.513858	5.27443	0.193386	0.349781	0.0470784	0.0470835	4.85374	0.919748	0.989669
1079991	1079715	-	0	Nuclear with score 7.8	0.0695275	0.0451373	0.102814	0.0563109	0.0862382	0.00534716	13	2	18	6	10	10	-	-	-	-	-	-	-	-	-	-
212320	212320	-	0	Membrane bound Mitochondrial with score 4.8	45.2911	0.697625	35.1516	2.44876	23.8857	2.8243	2573	1495	2355	2210	1515	1623	0.185703	0.185714	6.04561	0.682892	0.817374	-0.41363	-0.413657	5.59261	0.323403	0.722944
1080294	1080018	1.6.5.3;1.6.99.3	0	Mitochondrial with score 7.0	197.105	12.132	231.687	3.59805	204.949	5.38067	17189	9014	20198	22254	16855	21645	-0.358996	-0.358999	8.99269	0.406777	0.591522	-0.0244534	-0.0244536	8.98339	0.958202	0.99377
43071	43071	-	0	Nuclear with score 8.7	30.9469	2.07096	30.7837	1.8518	29.6548	3.40763	1259	656	1357	1311	1291	1385	-0.145182	-0.145198	5.10435	0.75204	0.863671	0.1321	0.132112	5.07704	0.774558	0.958548
1115442	1115166	-	0	Nuclear with score 8.3	25.2464	0.966972	25.6085	1.18832	17.8687	0.16761	2704	1464	2685	3179	1772	2437	-0.146788	-0.146795	6.23241	0.748905	0.861854	-0.365522	-0.365541	5.96741	0.388517	0.777281
43069	43069	-	0	Cytoplasmic with score 6.6	2.56148	0.723737	1.73076	0.367596	1.92672	0.896162	167	44	92	61	120	58	0.684985	0.685997	1.47064	0.212097	0.375396	0.39474	0.395316	1.13026	0.519092	0.866307
1161655	1161379	-	0	Nuclear with score 9.4	0.322781	0.106512	0.415774	0.0787419	0.878065	0.0329621	5	5	11	8	18	26	-	-	-	-	-	-	-	-	-	-
1141667	1141391	-	0	Membrane bound Endoplasmic reticulum with score 8.0	116.82	14.1942	154.591	14.3217	159.074	25.9816	3577	1658	3915	5514	5146	4958	-0.527034	-0.527053	6.74404	0.195007	0.351608	0.248053	0.248059	6.94765	0.587645	0.906899
1141668	1141392	-	0	Nuclear with score 5.5	38.4171	1.91988	26.9993	0.51131	16.7141	1.26782	746	399	531	592	326	381	0.370315	0.370397	4.1208	0.392537	0.578028	-0.543328	-0.543481	3.5155	0.187243	0.546001
1181241	1180965	-	0	Cytoplasmic with score 3.8	32.7787	3.0299	28.2127	6.1938	22.0017	5.84686	1278	630	1327	920	991	775	0.0768216	0.0768311	4.97616	0.871113	0.931721	-0.202366	-0.202391	4.67415	0.683624	0.936958
1161657	1161381	-	0	Mitochondrial with score 4.7	58.1943	1.98146	97.18	13.6152	63.3689	2.56427	2922	1627	5821	4760	3174	3975	-0.878101	-0.878133	6.79344	0.010445	0.0320844	-0.455597	-0.45561	6.79052	0.275932	0.669496
1141672	1141396	1.14.13.72	1	Membrane bound Endoplasmic reticulum with score 8.6	586.507	86.6243	803.655	59.6116	1495.71	23.2048	22680	9934	26795	34573	51542	67711	-0.60392	-0.603924	9.41726	0.138928	0.270324	1.07761	1.07762	10.1597	0.000887927	0.00865517
1115455	1115179	-	0	Membrane bound Mitochondrial with score 4.6	41.8874	1.70119	49.0124	2.59954	48.2881	7.1973	2874	1566	3592	3499	3488	3508	-0.334378	-0.334393	6.4264	0.43676	0.619542	0.1144	0.114404	6.47645	0.805117	0.9672
1001862	1001862	-	0	Cytoplasmic with score 8.4	215.13	9.31378	240.91	12.0816	240.984	29.2129	5298	2938	6661	6545	6419	6862	-0.336733	-0.336741	7.32177	0.434958	0.617657	0.137146	0.137149	7.38479	0.766242	0.958463
1099855	1099579	-	0	Membrane bound Mitochondrial with score 7.0	34.3994	0.85246	41.3082	3.57266	25.8161	2.68136	2705	1526	3742	3384	2153	2395	-0.40678	-0.406798	6.40431	0.32941	0.513424	-0.524838	-0.524861	6.18894	0.18757	0.546687
1141676	1141400	-	0	Nuclear with score 5.5	57.4336	2.02019	62.1565	1.46193	50.8385	0.466315	2013	1134	2221	2537	1711	2303	-0.244257	-0.244272	5.88703	0.583484	0.744358	-0.131663	-0.131671	5.77394	0.774679	0.958548
1115462	1115186	2.7.11.1	0	Cytoplasmic with score 3.7	12.8385	0.410527	10.4308	0.0044219	10.9601	0.747764	4239	2362	3482	3701	3594	4087	0.225871	0.22588	6.71681	0.614711	0.769428	0.222556	0.222564	6.54967	0.620894	0.917549
1001906	1001906	-	0	Cytoplasmic with score 5.2	73.7439	1.65923	57.3391	7.65228	42.3576	8.20069	2031	1298	1932	1635	1384	1306	0.267342	0.267361	5.73722	0.548988	0.717515	-0.272151	-0.272173	5.30238	0.549398	0.885647
1141679	1141403	-	0	Membrane bound Mitochondrial with score 7.6	499.108	13.4342	402.48	60.807	355.511	61.5173	14017	7766	13569	10733	11256	10629	0.179702	0.179704	8.45906	0.697372	0.828633	-0.0176684	-0.0176686	8.19175	0.970387	0.995624
1201772	1201496	-	0	Nuclear with score 9.2	64.0634	1.10628	35.3605	5.17067	20.9823	5.79911	1951	1135	1302	1064	783	630	0.7315	0.731568	5.41731	0.0450871	0.109263	-0.596708	-0.596789	4.57445	0.182708	0.535787
1081473	1081197	-	0	Cytoplasmic with score 7.2	29.5619	0.086888	36.141	0.999139	34.0903	2.94824	1742	1029	2360	2420	2154	2458	-0.428923	-0.428953	5.81572	0.292867	0.473837	0.0728072	0.072811	5.88492	0.875387	0.984025
1099865	1099589	-	0	Nuclear with score 4.7	18.8467	1.21308	11.8028	0.205569	9.4615	0.806514	1309	684	853	887	666	762	0.53164	0.531712	4.84582	0.177	0.327133	-0.160826	-0.160851	4.31414	0.72627	0.949001
1099869	1099593	-	0	Membrane bound Mitochondrial with score 8.4	27.7442	2.76499	46.462	0.933594	39.1325	1.51076	3346	1622	5424	6109	4093	5986	-0.891381	-0.891411	6.90306	0.00591506	0.0195081	-0.0882958	-0.0882978	7.07174	0.849058	0.979392
1170114	1169838	-	0	Membrane bound Mitochondrial with score 7.7	67.3417	6.66271	63.3404	5.66089	61.5997	6.39791	1221	574	1170	1077	1085	1199	-0.010648	-0.010649	4.92333	0.981812	0.991369	0.147499	0.147515	4.83905	0.748873	0.95625
1156145	1155869	3.1.3.48	0	Cytoplasmic with score 6.9	34.9045	0.805604	61.5048	7.50157	53.791	2.58295	3970	2227	6386	8736	5526	8191	-0.930327	-0.930351	7.27452	0.00489569	0.016557	-0.0301552	-0.0301557	7.48536	0.948636	0.99377
201307	201307	-	0	Membrane bound Endoplasmic reticulum with score 6.0	76.368	1.759	57.2018	4.50474	42.8777	3.55998	1644	937	1407	1287	967	1108	0.285899	0.285926	5.34021	0.516676	0.690183	-0.255924	-0.255951	4.90307	0.567536	0.894917
1099877	1099601	-	0	Cytoplasmic with score 8.5	18.1387	0.0493797	26.6341	4.24378	19.0384	1.77609	1167	686	1560	2347	1102	1795	-0.708051	-0.708117	5.40181	0.0597056	0.137622	-0.325886	-0.325911	5.39276	0.469135	0.834222
184561	184561	-	0	Plasma membrane with score 8.6	27.6021	2.62383	33.0527	2.64554	28.7416	0.105496	3379	1669	3662	4577	3124	4229	-0.376573	-0.376587	6.61656	0.375049	0.561384	-0.0484601	-0.0484617	6.60318	0.917114	0.989271
1141689	1141413	-	0	Cytoplasmic with score 6.1	208.639	1.44533	182.723	8.13058	224.209	21.3788	9058	5338	8719	8587	10213	11438	0.0905607	0.0905621	7.91608	0.845318	0.919091	0.448223	0.448229	7.94588	0.278083	0.672157
1115493	1115217	-	0	Nuclear with score 7.0	23.6949	1.94257	16.9003	2.39414	24.8827	3.90894	1784	920	1066	1516	1905	1890	0.408688	0.408727	5.33425	0.33571	0.519385	0.701129	0.701185	5.34343	0.0722575	0.300968
1115494	1115218	-	0	Membrane bound Extracellular (Secreted) with score 5.4	23.1765	2.7335	13.1298	1.19421	18.3866	0.757698	2002	940	1205	1078	1463	1825	0.677273	0.677339	5.32913	0.0707976	0.157933	0.639387	0.639446	5.14121	0.0854514	0.334436
1181264	1180988	-	0	Plasma membrane with score 5.6	131.639	1.03426	131.587	4.43674	115.298	6.3596	11607	6771	13029	13277	10671	12998	-0.16217	-0.162172	8.3943	0.723806	0.846592	-0.0335911	-0.0335914	8.2908	0.942578	0.993186
1141698	1141422	-	0	Mitochondrial with score 7.4	18.0875	0.73373	19.7936	1.02417	17.9719	1.52558	143	93	176	188	158	187	-0.253254	-0.253471	2.19773	0.585132	0.745755	0.0441776	0.044208	2.16911	0.925727	0.991024
1080978	1080702	4.4.1.17	0	Membrane bound Extracellular (Secreted) with score 3.1	34.6807	4.053	38.9184	0.606996	30.6049	0.891041	2292	1094	2518	2756	1859	2331	-0.31888	-0.318898	6.00269	0.462827	0.642444	-0.213597	-0.213608	5.88518	0.635208	0.923019
1115506	1115230	-	0	Membrane bound Endoplasmic reticulum with score 5.6	41.2275	5.96828	63.7726	10.5806	74.0468	6.75128	3432	1542	4121	6319	4769	7855	-0.751015	-0.751042	6.80095	0.0516248	0.122233	0.378907	0.378916	7.16453	0.397903	0.785048
1201850	1201574	-	0	Membrane bound Golgi with score 7.0	8.96778	0.0312406	14.0096	0.752328	10.1939	0.602432	643	383	1068	1307	786	965	-0.846757	-0.846894	4.64108	0.0137684	0.0404733	-0.316606	-0.316644	4.686	0.468967	0.834222
1141705	1141429	-	0	Plasma membrane with score 7.1	231.164	15.4969	266.376	28.4231	216.963	29.544	3114	1608	4060	3538	3096	3169	-0.358664	-0.358679	6.5186	0.404077	0.589321	-0.149156	-0.149162	6.44835	0.747097	0.955829
1141707	1141431	-	0	Cytoplasmic with score 8.6	94.7556	2.70685	231.645	9.86371	174.868	8.72793	2719	1538	7162	7122	4934	6074	-1.39781	-1.39786	7.05783	1.54373e-07	1.30684e-06	-0.258676	-0.258681	7.30391	0.560852	0.891951
1115516	1115240	-	0	Membrane bound Golgi with score 4.3	19.2594	2.09965	34.505	2.35118	34.3605	1.49256	906	658	1839	2251	1843	2289	-0.986038	-0.986135	5.37571	0.00244363	0.00899849	0.137026	0.137034	5.68831	0.765625	0.958463
1141711	1141435	-	0	Membrane bound Mitochondrial with score 8.3	51.8192	5.6372	45.7082	2.49914	46.5552	1.5635	1643	1222	1919	1867	1728	2195	-0.00226305	-0.00226335	5.67872	0.996124	0.998385	0.165205	0.165215	5.59833	0.71752	0.946755
1141712	1141436	6.2.1.4;6.2.1.5	0	Membrane bound Mitochondrial with score 9.5	224.355	11.045	429.089	60.7029	428.153	39.3618	12868	7015	22192	31934	21250	34589	-1.09214	-1.09215	9.05841	0.00136672	0.00541128	0.148968	0.148968	9.41468	0.750653	0.957006
1130974	1130698	-	0	Cytoplasmic with score 5.0	3.14934	0.153218	2.18265	0.0751556	1.95418	0.00447723	179	94	124	147	107	138	0.353507	0.353835	2.0719	0.438464	0.620861	-0.0275127	-0.0275396	1.7109	0.95367	0.99377
1149144	1148868	-	0	Nuclear with score 8.5	23.3387	0.27006	29.785	2.3255	18.3648	0.842422	1528	877	1973	2497	1138	1710	-0.535603	-0.535644	5.66836	0.166478	0.311457	-0.54275	-0.542788	5.49952	0.167253	0.50967
1130976	1130700	-	0	Nuclear with score 9.1	7.44275	1.66545	17.0321	2.87801	10.6839	0.938134	225	79	538	424	288	324	-1.39303	-1.3937	3.18645	0.000753495	0.00320516	-0.534538	-0.534712	3.30643	0.225059	0.597786
1161687	1161411	-	0	Nuclear with score 7.3	33.441	2.34884	49.5855	2.68388	63.4129	1.30841	803	547	1463	1414	1642	2140	-0.709998	-0.710087	4.97443	0.0519788	0.122788	0.506187	0.506226	5.39271	0.196419	0.559291
1099920	1099644	-	0	Cytoplasmic with score 4.9	9.94608	0.818581	10.0913	0.196883	8.8429	0.743552	705	355	745	763	628	716	-0.178861	-0.178896	4.26549	0.696579	0.827983	-0.0419907	-0.0419981	4.16578	0.928317	0.991242
1170137	1169861	-	0	Nuclear with score 7.9	848.474	23.2876	1011.03	87.3568	833.55	89.1848	68251	41914	90445	109856	63355	104399	-0.491836	-0.491837	11.1711	0.234441	0.404132	-0.157735	-0.157735	11.1542	0.734	0.952389
1099926	1099650	-	0	Cytoplasmic with score 9.0	14.9765	0.755057	16.3001	0.468052	10.1147	0.47896	1564	843	1806	1840	1039	1284	-0.258309	-0.258331	5.50034	0.560509	0.726138	-0.532808	-0.532854	5.21642	0.165647	0.506642
1181280	1181004	-	0	Cytoplasmic with score 5.6	21.5314	1.72781	28.1343	0.789368	14.2141	0.770381	734	513	1161	1183	550	667	-0.522771	-0.522846	4.75165	0.194626	0.351258	-0.826617	-0.826741	4.46771	0.016313	0.0982498
1115535	1115259	-	0	Cytoplasmic with score 5.6	10.7364	0.934482	17.9963	0.541554	10.4496	0.376404	525	368	999	1042	553	698	-0.804432	-0.80458	4.44395	0.0262872	0.0700786	-0.589692	-0.589785	4.35741	0.126657	0.430218
1181282	1181006	-	0	Nuclear with score 8.4	20.6401	2.7414	9.60569	0.59807	26.6394	4.75651	901	407	383	469	843	1633	0.93312	0.933348	4.06177	0.0107025	0.0326928	1.62446	1.62476	4.38627	4.16239e-06	7.27897e-05
1081749	1081473	-	0	Membrane bound Peroxisomal with score 8.5	83.2767	5.33297	36.1027	2.08569	55.384	6.0703	2987	1568	1241	1542	2086	2264	1.052	1.05208	5.84652	0.000395973	0.00179778	0.778395	0.778452	5.50356	0.0244557	0.135342
41490	41490	-	0	Nuclear with score 8.0	13.8367	0.215707	12.039	0.24724	6.96098	0.0414694	1574	905	1428	1612	774	1034	0.0611955	0.061201	5.38941	0.895198	0.945423	-0.635542	-0.63561	4.91053	0.0826033	0.327526
1080886	1080610	-	0	Nuclear with score 7.6	0.135218	0.0647822	-	-	0.101238	0.0445839	6	5	0	4	3	9	-	-	-	-	-	-	-	-	-	-
1115545	1115269	-	0	Membrane bound Endoplasmic reticulum with score 6.4	0.551198	0.1969	0.24176	0.0653799	0.122388	0.0226947	38	11	18	12	6	10	-	-	-	-	-	-	-	-	-	-
1130988	1130712	-	0	Nuclear with score 5.9	0.985218	0.0304857	0.0644022	0.0212975	0.112647	0.0185154	29	16	3	2	3	6	-	-	-	-	-	-	-	-	-	-
1156169	1155893	-	0	Membrane bound Mitochondrial with score 6.2	17.9585	0.129024	15.6493	0.583316	12.2655	0.250425	909	527	834	953	611	849	0.0418319	0.0418384	4.6142	0.928474	0.965503	-0.180289	-0.180317	4.34035	0.693368	0.94097
1161698	1161422	-	0	Mitochondrial with score 6.5	114.763	0.355698	59.046	6.91726	110.609	21.7364	3722	2137	2369	2006	4221	3844	0.768035	0.768073	6.32547	0.0283798	0.0747216	1.02081	1.02085	6.32424	0.00530888	0.0399862
1181288	1181012	-	0	Nuclear with score 4.2	17.4797	0.311461	21.1462	0.177338	14.8923	0.707958	2566	1455	3264	3593	2214	2732	-0.417815	-0.417834	6.33818	0.307899	0.491314	-0.351439	-0.351454	6.20128	0.40899	0.793663
1115554	1115278	-	0	Nuclear with score 6.1	19.4336	1.03566	19.2595	0.949036	15.302	1.24647	1385	920	1664	1622	1219	1441	-0.133601	-0.133613	5.41058	0.771665	0.875822	-0.184969	-0.184985	5.22007	0.68416	0.937131
41497	41497	-	0	Nuclear with score 8.9	1.82744	0.358084	0.883492	0.0770013	1.41189	0.0825358	33	29	26	22	33	41	-	-	-	-	-	-	-	-	-	-
1081667	1081391	-	0	Nuclear with score 9.4	27.5092	0.550556	19.4852	0.665815	13.2374	3.34115	1742	970	1267	1438	1008	813	0.353478	0.35351	5.37698	0.406308	0.591023	-0.414721	-0.414767	4.8329	0.355972	0.751609
1141734	1141458	-	0	Extracellular (Secreted) with score 9.3	450.761	53.1044	71.5411	13.0657	130.302	8.75688	4532	3390	1036	779	1561	1845	2.5207	2.52088	6.37679	1.3619e-17	2.77047e-16	1.02092	1.02103	5.05925	0.00402192	0.0316043
1156173	1155897	-	0	Cytoplasmic with score 4.6	36.5821	1.92074	35.8705	4.21699	22.3606	0.535483	3936	2119	3430	4614	2149	3022	-0.0614511	-0.0614533	6.72537	0.894962	0.945423	-0.522852	-0.522872	6.35285	0.191591	0.552986
1115562	1115286	-	0	Mitochondrial with score 8.1	29.0098	5.10295	47.981	2.5913	40.4827	5.66865	664	554	1522	1467	954	1708	-0.875515	-0.875629	4.96965	0.0181476	0.0512399	-0.0816783	-0.0816855	5.13274	0.861546	0.980624
1141736	1141460	-	0	Nuclear with score 7.8	122.983	2.17691	186.545	22.9108	112.467	22.7548	1555	893	2206	3053	1106	2256	-0.741762	-0.741814	5.81951	0.036274	0.0915236	-0.560418	-0.560452	5.72408	0.203962	0.568688
1099961	1099685	3.5.1.98	0	Nuclear with score 6.8	4.05273	0.301338	7.10194	0.429107	4.47348	0.443736	418	281	790	961	437	695	-0.940178	-0.940392	4.17173	0.00756442	0.0241273	-0.526823	-0.526917	4.15756	0.204906	0.569594
1170156	1169880	-	0	Nuclear with score 8.7	64.1443	4.91769	32.9944	6.31829	146.585	17.0145	1847	1276	1332	975	3978	6808	0.814783	0.814858	5.43678	0.0325195	0.0836382	2.30559	2.30572	6.37736	3.29013e-12	1.5879e-10
1081081	1080805	2.1.1.45;2.4.2.29	0	Membrane bound Mitochondrial with score 8.0	16.0562	1.03871	27.9507	1.6253	21.2643	0.0241126	1061	708	2022	2450	1461	1991	-0.953123	-0.953208	5.51537	0.00254334	0.00930128	-0.259166	-0.259182	5.62354	0.559296	0.891686
1115573	1115297	-	0	Plasma membrane with score 5.2	15.7207	1.41548	7.15213	0.289468	5.56247	0.0204659	959	669	475	561	354	471	1.04431	1.04451	4.41946	0.00181724	0.00695576	-0.212821	-0.212878	3.54061	0.642106	0.925164
1141742	1141466	-	0	Mitochondrial with score 4.6	5.48196	0.443567	6.56243	0.808145	6.04606	0.338411	49	34	62	86	62	76	-0.45421	-0.455253	0.842877	0.341331	0.525736	0.0227677	0.0228034	0.877947	0.962941	0.995064
1081160	1080884	-	0	Nuclear with score 4.6	18.0027	1.12358	26.3785	4.92222	27.2508	2.45796	846	438	1009	1592	1057	1750	-0.671939	-0.672032	4.82828	0.0931697	0.196749	0.215395	0.215415	5.0703	0.644578	0.925919
1156179	1155903	-	0	Plasma membrane with score 2.2	40.9935	4.39384	27.1105	1.90282	25.3106	0.066874	3409	2497	2501	3125	2312	3142	0.47542	0.47544	6.49965	0.245707	0.419315	0.0705441	0.0705473	6.11285	0.879331	0.985211
1099978	1099702	-	0	Membrane bound Extracellular (Secreted) with score 4.2	105.447	0.56	36.4902	0.907959	41.6763	6.28283	4257	2499	1633	1694	1914	1927	1.37887	1.37894	6.33776	8.77125e-08	7.65882e-07	0.342557	0.342581	5.50675	0.429174	0.808948
1081554	1081278	-	0	Cytoplasmic with score 8.0	61.5719	9.66299	50.6625	0.840858	64.0886	8.18855	1866	1522	2023	2105	2577	2701	0.135142	0.13515	5.8714	0.770462	0.875348	0.486648	0.486674	5.89977	0.226695	0.599849
1141747	1141471	-	0	Plasma membrane with score 5.5	162.76	31.252	304.062	31.4278	468.372	5.07589	6713	2729	10326	13670	16155	21809	-1.04991	-1.04993	7.9012	0.00323656	0.0115109	0.779369	0.779376	8.6089	0.0306133	0.161445
1115589	1115313	2.4.1.16	0	Plasma membrane with score 7.8	14.941	0.790233	21.6439	0.37844	22.2093	0.857649	1800	961	2631	2929	2392	3512	-0.668283	-0.668326	5.93381	0.0574705	0.13329	0.19216	0.192169	6.16261	0.672251	0.933457
1181307	1181031	3.5.1.4	1	Membrane bound Mitochondrial with score 5.1	6.02509	0.315547	6.06492	0.361937	5.83893	0.888262	388	205	412	478	433	424	-0.243488	-0.243571	3.4752	0.593859	0.752508	0.0850242	0.0850478	3.46816	0.85708	0.980375
1181308	1181032	-	0	Plasma membrane with score 6.7	0.801815	0.0595811	0.780017	0.0727817	0.742273	0.173179	38	22	41	46	27	62	-0.179944	-0.180565	0.224082	0.717053	0.841509	0.118602	0.118973	0.188359	0.820194	0.971786
1202002	1201726	1.11.1.6	1	Peroxisomal with score 4.1	7.18805	0.0655144	13.156	4.45448	53.9863	1.81698	536	308	704	1505	4054	5174	-1.01413	-1.01432	4.46384	0.0217215	0.059515	2.19772	2.19786	6.19585	2.48604e-08	6.5591e-07
1156185	1155909	-	0	Mitochondrial with score 8.7	24.765	0.310161	49.4452	5.37075	35.4597	1.07016	1455	880	2853	3775	2008	2892	-1.13545	-1.13552	6.01967	0.000118426	0.000611165	-0.323655	-0.323669	6.15918	0.459054	0.828601
1131014	1130738	-	0	Nuclear with score 6.8	39.7642	3.32399	54.9211	7.07802	41.2997	1.70721	2710	1358	3308	4618	2466	3650	-0.626041	-0.626069	6.45437	0.100544	0.209443	-0.262693	-0.262702	6.44287	0.559236	0.891686
1115599	1115323	-	0	Membrane bound Mitochondrial with score 4.8	25.6772	0.745392	40.8304	2.3931	23.8103	0.902085	1408	791	2242	2736	1313	1669	-0.825018	-0.825081	5.71361	0.011324	0.0342588	-0.61896	-0.619	5.62536	0.090329	0.346357
1181312	1181036	-	0	Cytoplasmic with score 6.4	36.9622	1.76911	19.2796	0.0746016	15.0692	0.625124	2255	1451	1368	1460	1010	1255	0.765091	0.76515	5.68788	0.0227551	0.0619872	-0.201913	-0.201933	4.99331	0.655256	0.929858
1181313	1181037	-	0	Membrane bound Mitochondrial with score 3.5	20.1825	1.82496	12.2718	1.28128	6.29486	0.637141	1609	799	872	1156	501	553	0.581026	0.581093	5.08863	0.137197	0.267673	-0.810255	-0.810395	4.25799	0.0293115	0.156761
1202030	1201754	-	0	Mitochondrial with score 7.1	0.393797	0.0559485	0.0557868	0.00217997	0.261225	0.0327275	22	11	4	6	15	18	-	-	-	-	-	-	-	-	-	-
1161726	1161450	-	0	Mitochondrial with score 5.2	87.4583	4.14408	35.2395	2.73489	28.6646	7.43212	1414	931	688	628	590	474	1.20806	1.20823	4.88325	8.58256e-05	0.000455629	-0.156846	-0.156879	3.91801	0.744831	0.954833
41521	41521	-	0	Membrane bound Mitochondrial with score 4.1	3.66275	0.437364	1.49816	0.438951	1.96342	0.0910023	98	76	68	39	62	81	1.08771	1.08969	1.20849	0.0244467	0.0659825	0.519347	0.520407	0.703138	0.306777	0.705397
1131020	1130744	-	0	Membrane bound Vacuolar with score 2.6	73.3338	1.64811	60.3875	7.00698	47.8488	1.88653	7146	4422	5765	7832	4516	6624	0.142227	0.14223	7.58531	0.757904	0.867554	-0.176298	-0.176302	7.26181	0.701025	0.94327
1161728	1161452	-	0	Membrane bound Mitochondrial with score 6.4	60.426	10.7448	50.1357	5.77204	92.4789	0.925469	2755	1173	1905	2578	3527	4996	0.11488	0.114887	5.97086	0.804913	0.89613	1.04087	1.04091	6.35932	0.00116674	0.0109507
1141762	1141486	-	0	Membrane bound Mitochondrial with score 4.7	1959.25	74.8453	1302.29	404.016	992.27	163.419	19894	10599	17704	9857	11078	10332	0.465641	0.465645	8.80963	0.327747	0.51185	-0.239534	-0.239536	8.27704	0.637073	0.923815
1141763	1141487	2.7.8.7	0	Mitochondrial with score 9.6	17.9407	2.06805	19.3131	0.78241	19.3466	0.789082	242	181	335	332	305	382	-0.2611	-0.261224	3.0608	0.57315	0.736752	0.158294	0.158353	3.09595	0.733736	0.952389
1081703	1081427	3.1.3.15	1	Cytoplasmic with score 8.8	47.1714	5.28059	42.6685	0.687656	35.8099	0.247119	1364	1004	1570	1615	1162	1562	-0.0285133	-0.0285161	5.41511	0.951249	0.977129	-0.114683	-0.114693	5.20662	0.803673	0.966799
1141764	1141488	-	0	Extracellular (Secreted) with score 9.7	75.6922	4.68686	21.8455	1.14428	21.1968	2.52835	519	275	149	178	152	166	1.62158	1.62242	3.16843	7.28002e-07	5.62786e-06	0.0895266	0.0895938	2.03659	0.850654	0.979646
1141765	1141489	5.2.1.8	0	Cytoplasmic with score 9.0	724.093	31.1046	676.715	85.8827	609.439	77.1078	12852	7285	13715	11955	11329	12170	-0.00531216	-0.00531222	8.43987	0.990946	0.9963	-0.00235434	-0.00235436	8.27558	0.995995	0.998777
1170183	1169907	-	0	Membrane bound Lysosomal with score 7.4	0.615922	0.179101	0.445982	0.375275	0.0662598	0.0280417	55	18	23	10	12	7	-	-	-	-	-	-	-	-	-	-
1081437	1081161	-	0	Nuclear with score 7.1	30.1758	0.143466	26.6009	2.48368	40.3026	1.32229	1934	1124	1662	2164	2587	3330	0.0384828	0.0384855	5.70501	0.934147	0.967882	0.750019	0.750059	5.94302	0.0311439	0.163862
1100017	1099741	-	0	Membrane bound Mitochondrial with score 8.5	43.4579	0.344909	43.0552	0.26966	45.4858	3.1233	1888	1104	2040	2163	2064	2455	-0.13351	-0.133519	5.76226	0.771436	0.875822	0.226445	0.226458	5.7792	0.613622	0.915084
1115626	1115350	-	0	Cytoplasmic with score 5.7	15.8705	0.684339	20.7647	0.236696	22.522	0.350084	960	512	1287	1344	1272	1666	-0.497802	-0.497865	4.92606	0.212296	0.375594	0.272624	0.272649	5.12949	0.536477	0.876087
1115628	1115352	-	0	Membrane bound Endoplasmic reticulum with score 9.1	18.5056	0.38523	13.5784	0.816167	8.72174	0.26922	2121	1171	1513	1836	974	1206	0.325323	0.325348	5.66707	0.451095	0.631969	-0.497132	-0.497178	5.10369	0.208968	0.575222
1100027	1099751	-	0	Nuclear with score 4.0	13.1659	1.36033	14.7455	1.23324	14.8561	0.645828	1461	728	1519	1921	1427	2139	-0.319162	-0.319191	5.38259	0.464091	0.643442	0.159457	0.159469	5.44954	0.728153	0.949664
1081360	1081084	4.4.1.8	0	Nuclear with score 4.2	63.3178	7.67231	45.0522	4.07374	32.7763	0.891782	4225	3184	3387	4420	2411	3472	0.337028	0.337039	6.89191	0.442478	0.623551	-0.296491	-0.296502	6.40773	0.50175	0.85585
1115638	1115362	-	0	Membrane bound Endoplasmic reticulum with score 4.9	466.274	18.7627	3.65479	0.0529967	69.9734	24.1913	29267	18903	265	290	3009	8395	6.81611	6.81684	8.73336	4.93352e-135	1.72472e-132	4.41431	4.41495	6.22027	1.57409e-23	2.46318e-21
1100036	1099760	-	0	Cytoplasmic with score 8.8	1112.28	107.137	2.34989	0.0970087	31.6892	23.3083	57343	41289	146	148	472	4284	8.78574	8.78711	9.77936	4.52264e-162	6.09846e-159	4.00483	4.00603	4.92039	7.39159e-06	0.000121753
1115643	1115367	-	0	Plasma membrane with score 6.6	277.88	33.3038	1.75749	0.0219126	9.41775	5.68378	17818	13238	144	140	271	1403	7.17361	7.17503	8.12485	6.4156e-127	1.83506e-124	2.57166	2.57275	3.57926	0.000193481	0.00232588
1161741	1161465	-	0	Nuclear with score 3.3	47.3488	6.48277	23.7995	2.36329	45.6154	2.21125	4128	1860	1782	2349	3614	4459	0.850126	0.85017	6.28135	0.0144956	0.0422557	1.09157	1.09162	6.27652	0.000342531	0.0037637
1115649	1115373	4.2.1.119	0	Cytoplasmic with score 9.4	34.9855	5.10482	21.0569	2.02702	24.8334	0.391793	3751	1669	1950	2594	2287	3244	0.566957	0.566986	6.24305	0.153031	0.291163	0.397039	0.397059	5.9794	0.348337	0.747401
1181333	1181057	-	0	Cytoplasmic with score 8.8	18.441	2.67152	20.5245	2.85132	16.7212	2.05833	581	461	721	1027	542	916	-0.324631	-0.32469	4.40384	0.475557	0.653675	-0.160285	-0.16031	4.31172	0.733162	0.952389
1115657	1115381	-	0	Membrane bound Mitochondrial with score 3.6	4085.55	296.466	4112.2	112.861	3061.92	181.608	108301	74814	131520	147379	83721	128471	-0.215592	-0.215592	11.7724	0.637334	0.784533	-0.292629	-0.292629	11.5719	0.511638	0.862514
1170198	1169922	-	0	Membrane bound Mitochondrial with score 6.2	34.8972	6.06482	20.1251	2.19718	29.3659	3.02711	832	703	541	747	923	1008	0.687033	0.687152	4.49874	0.0975053	0.204477	0.720208	0.720322	4.35453	0.0634015	0.275722
1080730	1080454	-	0	Cytoplasmic with score 6.1	123.492	0.770866	298.705	64.0995	226.274	45.2404	10826	6323	22130	36957	15555	31628	-1.41436	-1.41437	9.08529	4.81801e-05	0.000272809	-0.234606	-0.234607	9.34808	0.63378	0.92286
1202082	1201806	2.7.12.1	0	Nuclear with score 5.9	32.5012	0.24745	34.0687	6.62389	32.9926	2.2745	3249	1855	2986	4798	3056	4750	-0.244155	-0.244165	6.58645	0.591291	0.750463	0.115133	0.115136	6.59681	0.80716	0.967904
1156205	1155929	3.6.4.12	1	Cytoplasmic with score 4.8	9.53194	0.966686	7.54421	0.316752	9.92358	0.709141	1215	615	957	1122	1274	1498	0.149653	0.149673	4.8861	0.744653	0.859491	0.540508	0.540565	4.93955	0.164025	0.503106
1141782	1141506	-	0	Extracellular (Secreted) with score 7.9	337.492	37.5015	145.688	3.33538	534.531	132.167	7144	3340	3019	3138	12423	10113	1.08183	1.08186	7.01724	0.000423384	0.0019012	2.02594	2.02598	7.55461	6.88822e-10	2.35915e-08
1141784	1141508	-	0	Membrane bound Mitochondrial with score 4.2	105.017	12.1999	76.236	0.317144	73.0393	11.6168	3680	1775	2563	2836	2640	2573	0.336986	0.337001	6.36453	0.434002	0.616764	0.089517	0.0895212	6.0669	0.84738	0.97885
1170204	1169928	-	0	Mitochondrial with score 4.9	30.5955	0.471715	12.6958	2.3086	9.9467	0.614872	378	232	203	155	131	159	1.12501	1.12561	2.95594	0.00378619	0.0131977	-0.192283	-0.192431	2.04037	0.68954	0.939612
1181341	1181065	-	0	Nuclear with score 4.5	8.24729	0.813365	7.6027	0.414578	7.71034	0.194509	349	165	293	349	288	374	0.00413201	0.00413574	3.12245	0.993132	0.997252	0.161907	0.161969	3.03808	0.728029	0.949664
1156206	1155930	-	0	Membrane bound Mitochondrial with score 8.7	6.5049	1.00912	3.04198	0.443572	3.22975	0.215313	409	183	157	226	180	231	0.946861	0.947373	2.91701	0.0198969	0.0553675	0.224847	0.224988	2.32717	0.633743	0.92286
1181343	1181067	-	0	Membrane bound Extracellular (Secreted) with score 8.5	3.22931	0.383837	2.1006	0.11096	1.41947	0.0437918	207	97	125	147	78	112	0.485652	0.486082	2.15018	0.27607	0.454848	-0.405761	-0.406207	1.54468	0.371269	0.767374
1115677	1115401	4.2.2.23	0	Membrane bound Extracellular (Secreted) with score 7.8	0.100924	0.0605961	0.0688598	0.00434859	0.132765	0.00949291	12	2	8	6	10	13	-	-	-	-	-	-	-	-	-	-
1161755	1161479	-	0	Membrane bound Lysosomal with score 3.2	10.2313	0.40289	15.9681	0.221654	23.0675	1.71997	562	359	990	1045	1368	1617	-0.771822	-0.771964	4.45078	0.0314602	0.0813792	0.674849	0.674918	4.99262	0.0586338	0.259844
1161756	1161480	1.4.4.2	0	Plasma membrane with score 5.2	78.3995	13.6521	40.7045	8.26136	9.81804	0.228949	10584	8814	5574	8981	1500	2066	0.853512	0.853525	8.09431	0.0369182	0.0929257	-1.90757	-1.90764	6.78192	1.08082e-09	3.60644e-08
1161757	1161481	-	0	Membrane bound Extracellular (Secreted) with score 5.1	0.875765	0.0264672	0.542133	0.0649577	2.92325	0.308448	40	24	33	25	146	154	0.493237	0.495255	-0.00245047	0.329337	0.513395	2.49083	2.49613	1.24009	1.92998e-10	7.06311e-09
1115685	1115409	-	0	Nuclear with score 4.3	1.30451	0.0367729	0.84806	0.0526373	1.69508	0.0383171	126	83	92	92	157	221	0.554812	0.555508	1.64024	0.210569	0.373391	1.14558	1.1467	1.84891	0.0026084	0.0218999
1202133	1201857	-	0	Cytoplasmic with score 3.5	13.3705	1.38511	7.97332	1.64452	11.7388	0.663565	437	212	309	219	365	440	0.610403	0.610667	3.18774	0.171186	0.318703	0.718247	0.718524	3.08923	0.10098	0.369702
1149202	1148926	-	0	Membrane bound Mitochondrial with score 6.5	0.674586	0.0726256	0.334641	0.0673434	0.337448	0.0620794	64	28	25	41	31	29	0.807179	0.809833	0.336092	0.0956552	0.201089	-	-	-	-	-
1115689	1115413	-	0	Membrane bound Mitochondrial with score 5.1	8.72361	1.68213	2.8122	0.463599	8.11535	0.70268	485	201	176	130	419	478	1.45141	1.45224	2.96072	0.000278671	0.00131981	1.66712	1.66795	2.95922	7.89367e-06	0.000129553
1149204	1148928	-	0	Membrane bound Mitochondrial with score 3.4	0.127278	0.0232341	0.103932	0.0472182	0.111624	0.0373215	14	6	11	8	11	9	-	-	-	-	-	-	-	-	-	-
1115692	1115416	-	0	Plasma membrane with score 7.0	0.199959	0.124915	0.0757157	0.014505	0.0564711	0.0223293	13	4	4	4	2	4	-	-	-	-	-	-	-	-	-	-
1100089	1099813	-	0	Membrane bound Golgi with score 7.8	0.0795834	0.0478491	0.0277223	0.0114962	0.0783704	0.0603078	5	5	3	1	13	2	-	-	-	-	-	-	-	-	-	-
1100091	1099815	-	0	Membrane bound Mitochondrial with score 6.6	0.129519	0.0719852	0.00601145	5.68106e-06	0.0898888	0.033817	11	2	1	1	2	6	-	-	-	-	-	-	-	-	-	-
1081768	1081492	-	0	Nuclear with score 4.4	0.138929	0.0518494	0.036534	0.00390546	0.0610034	0.023352	22	5	6	9	10	7	-	-	-	-	-	-	-	-	-	-
1149209	1148933	-	0	Membrane bound Lysosomal with score 9.1	0.0669765	0.0123218	0.0738726	0.0116641	0.0308831	0.0265447	10	4	8	7	1	6	-	-	-	-	-	-	-	-	-	-
1131061	1130785	-	0	Membrane bound Mitochondrial with score 5.4	-	-	0.0272544	0.0215619	-	-	1	0	1	2	0	3	-	-	-	-	-	-	-	-	-	-
1181353	1181077	-	0	Membrane bound Mitochondrial with score 2.7	176.065	37.6208	3.6962	0.355821	9.45073	6.11048	6518	2507	136	119	466	137	5.41869	5.42024	6.24003	7.18638e-70	8.17256e-68	1.46206	1.46299	2.53689	0.0375326	0.189669
1115702	1115426	-	0	Membrane bound Extracellular (Secreted) with score 6.2	0.0765728	0.0361103	0.0453458	0.0210594	-	-	10	2	5	4	0	4	-	-	-	-	-	-	-	-	-	-
1131064	1130788	-	0	Membrane bound Peroxisomal with score 4.2	0.272178	0.0611558	0.102955	0.030697	0.119167	0.0689972	11	11	5	7	11	4	-	-	-	-	-	-	-	-	-	-
1081100	1080824	-	0	Plasma membrane with score 8.7	0.130324	0.0211622	0.0385293	0.00790527	0.0292957	0.0105994	10	2	4	4	2	2	-	-	-	-	-	-	-	-	-	-
1081235	1080959	-	0	Nuclear with score 5.0	2.42026	0.0519151	1.68312	0.197433	1.02632	0.0292857	154	94	106	149	70	88	0.328967	0.329289	1.96911	0.479965	0.657436	-0.566384	-0.567097	1.38471	0.208121	0.57417
1141793	1141517	-	0	Cytoplasmic with score 8.9	22.26	0.706567	11.8637	0.475499	6.32969	2.1127	366	203	212	212	132	91	0.770247	0.770642	2.96064	0.0507682	0.120614	-0.767019	-0.767646	2.03928	0.111422	0.396266
1156219	1155943	-	0	Nuclear with score 3.2	2.39626	0.143199	0.607271	0.0998855	0.338658	0.124767	119	63	26	39	22	14	1.82884	1.83331	1.00937	4.85316e-06	3.32431e-05	-	-	-	-	-
1080854	1080578	-	0	Membrane bound Vacuolar with score 8.2	0.182789	0.0776797	0.0353733	0.0166293	0.0355267	0.0107543	18	5	6	3	6	3	-	-	-	-	-	-	-	-	-	-
1202164	1201888	-	0	Cytoplasmic with score 5.7	1.25543	0.283402	1.0965	0.0231845	1.19387	0.0247579	46	17	36	37	36	46	-	-	-	-	-	-	-	-	-	-
1100101	1099825	-	0	Plasma membrane with score 8.5	33.6001	1.92716	32.425	2.10619	57.3612	8.62599	2269	1200	2103	2587	3077	5738	-0.0924702	-0.0924759	5.93517	0.841736	0.917422	0.998774	0.998814	6.39891	0.00616958	0.0457476
1002454	1002454	-	0	Plasma membrane with score 5.5	1.6153	0.65755	6.46693	3.26891	4.36265	1.08313	16	4	75	27	39	31	-	-	-	-	-	-0.417926	-0.419153	0.188815	0.513865	0.863641
1100105	1099829	-	0	Cytoplasmic with score 8.0	71.4528	12.6751	324.624	58.9501	517.667	74.4082	4503	1842	15240	23913	23390	42146	-2.32338	-2.32342	8.29678	1.77358e-12	2.50237e-11	0.841166	0.84117	9.34967	0.0443386	0.212694
1170233	1169957	-	0	Mitochondrial with score 5.7	6.31823	0.302872	9.78674	0.242051	8.82544	0.397671	272	184	468	546	432	510	-0.76958	-0.769864	3.44981	0.0489479	0.117145	0.0184343	0.0184388	3.62146	0.96865	0.995624
1202173	1201897	-	0	Cytoplasmic with score 7.2	62.5892	9.00057	75.6535	5.52583	84.6432	11.8384	2953	2414	4889	4414	5141	5312	-0.376442	-0.376455	6.80212	0.390304	0.576034	0.297588	0.297595	6.9682	0.502929	0.857038
1115718	1115442	-	0	Cytoplasmic with score 6.6	31.634	3.8697	42.3156	2.83293	44.1938	0.117467	2253	1688	3377	4177	3480	4658	-0.529614	-0.529638	6.42793	0.185826	0.338875	0.223747	0.223754	6.61846	0.619186	0.917127
1115722	1115446	-	0	Membrane bound Mitochondrial with score 4.5	174.746	46.5417	179.081	0.0771311	197.014	10.988	4070	4225	6201	6698	6554	7877	-0.1671	-0.167104	7.36246	0.727282	0.84866	0.283543	0.283548	7.42657	0.519697	0.866417
1202184	1201908	-	0	Membrane bound Mitochondrial with score 6.7	1.98223	0.0989636	1.41513	0.0951695	0.914255	0.0897698	116	61	78	97	58	60	0.361528	0.362044	1.45421	0.435731	0.618568	-0.437087	-0.437857	0.910429	0.347825	0.746832
1100122	1099846	-	0	Cytoplasmic with score 8.9	11.7022	1.31169	10.3963	1.35591	9.46255	0.279035	493	361	491	667	462	602	-0.0349855	-0.0349952	3.94802	0.940939	0.971148	-0.00108988	-0.00109018	3.79816	0.998138	0.999186
1115730	1115454	-	0	Nuclear with score 5.7	0.371153	0.0144597	0.641884	0.111739	0.324732	0.0551664	32	21	67	53	32	33	-0.816961	-0.819542	0.435368	0.0875433	0.18695	-0.76222	-0.764401	0.270756	0.109513	0.393088
1181366	1181090	-	0	Cytoplasmic with score 5.9	3.08746	0.176945	4.08205	0.312587	2.6189	0.154494	100	74	147	150	87	122	-0.383423	-0.38385	1.856	0.406073	0.590925	-0.397112	-0.39751	1.67654	0.380063	0.772899
1115732	1115456	-	0	Membrane bound Vacuolar with score 2.3	1.49628	0.031151	1.64764	0.185611	1.12542	0.0600246	138	84	143	196	107	127	-0.242041	-0.242263	2.09433	0.606547	0.762343	-0.407297	-0.407661	1.85369	0.373899	0.768632
1100130	1099854	-	0	Plasma membrane with score 8.8	9.99234	0.901951	2.95908	0.115824	2.53699	0.18393	437	307	154	171	117	170	1.58445	1.58528	3.13471	2.86631e-06	2.03918e-05	-0.0708357	-0.0708923	1.9495	0.881233	0.985211
1115737	1115461	3.1.3.2	1	Membrane bound Extracellular (Secreted) with score 7.8	8.04042	0.284116	3.33629	0.219968	3.04562	0.213362	358	233	173	170	144	173	1.15745	1.15809	2.91025	0.00144668	0.00568968	0.00474744	0.00475075	2.0668	0.992122	0.998744
1161774	1161498	-	0	Nuclear with score 8.4	125.168	4.35065	319.198	9.52741	243.297	16.124	6135	3394	16351	18862	10835	17098	-1.53686	-1.53688	8.31743	2.33021e-08	2.19729e-07	-0.233857	-0.233859	8.61233	0.605739	0.913693
1002492	1002492	-	0	Mitochondrial with score 4.0	132.89	10.3839	97.9031	15.7023	69.9715	7.75566	1932	975	1634	1287	1028	1117	0.313696	0.313723	5.4763	0.479423	0.656883	-0.324471	-0.324504	4.99308	0.467919	0.833693
1181372	1181096	-	0	Nuclear with score 8.5	44.1774	2.32509	55.3014	2.26652	56.834	2.3631	1844	977	2483	2475	2331	2895	-0.476681	-0.476713	5.8488	0.231138	0.400315	0.192434	0.192443	6.00085	0.671333	0.933457
1115746	1115470	2.1.1.41	0	Cytoplasmic with score 9.0	83.2975	0.601139	237.074	15.5428	137.47	0.434015	3306	2013	9794	12131	5528	7528	-1.67399	-1.67403	7.59823	2.47257e-10	2.91733e-09	-0.632952	-0.632961	7.75707	0.0908008	0.347725
1202208	1201932	-	0	Plasma membrane with score 9.1	0.22469	0.0471732	0.347976	0.122237	0.386894	0.122357	14	12	17	34	31	23	-	-	-	-	-	-	-	-	-	-
1202209	1201933	-	0	Cytoplasmic with score 6.3	1.34657	0.0952616	1.30771	0.210907	0.852684	0.059438	65	33	74	59	42	48	-0.106037	-0.106251	0.847655	0.829298	0.909991	-0.446203	-0.447224	0.531731	0.353477	0.749658
1081693	1081417	-	0	Membrane bound Extracellular (Secreted) with score 7.6	4.54187	0.404367	3.89624	0.422358	4.32831	0.220984	269	136	203	271	247	308	0.112154	0.112219	2.73961	0.813023	0.90015	0.351041	0.351212	2.70255	0.439716	0.816295
1156235	1155959	-	0	Plasma membrane with score 6.0	38.2028	3.94964	30.4394	2.04254	92.6798	15.9984	2080	997	1748	1628	5288	5020	0.182585	0.182599	5.60876	0.689063	0.822675	1.74799	1.74807	6.47249	3.47728e-09	1.03137e-07
1100147	1099871	-	0	Membrane bound Mitochondrial with score 3.0	10.7358	1.19705	3.56411	0.518203	4.87026	0.766977	661	312	243	196	306	302	1.45916	1.45975	3.48286	4.49178e-05	0.000256181	0.598931	0.59922	2.74872	0.181403	0.533684
1100152	1099876	-	0	Nuclear with score 4.2	0.340009	0.0155041	0.528497	0.176158	0.8104	0.333222	20	11	43	26	69	41	-	-	-	-	-	0.827912	0.830257	0.267971	0.151345	0.477277
1149239	1148963	-	0	Plasma membrane with score 6.8	2.30902	0.00622145	3.29886	0.418722	2.19401	0.534223	113	66	201	167	133	112	-0.68942	-0.690091	2.04271	0.112779	0.229076	-0.446663	-0.447036	1.96694	0.354032	0.749871
123645	123645	-	0	Plasma membrane with score 6.9	45.7596	9.81681	12.8223	1.64814	23.6656	1.46442	2362	910	683	568	1075	1277	1.66044	1.66066	5.14173	7.05461e-07	5.46703e-06	1.02602	1.02618	4.52372	0.002879	0.023776
1149240	1148964	-	0	Plasma membrane with score 9.6	2.70187	0.354373	1.75409	0.0319581	1.84941	0.0200735	363	156	226	232	210	289	0.485199	0.485454	2.89904	0.274211	0.452839	0.233266	0.233389	2.59572	0.613621	0.915084
1170259	1169983	-	0	Membrane bound Extracellular (Secreted) with score 5.2	0.577599	0.034901	0.354882	0.183623	0.292062	0.0891705	5	3	2	5	4	3	-	-	-	-	-	-	-	-	-	-
1149241	1148965	-	0	Membrane bound Vacuolar with score 2.5	0.323267	0.0554028	0.403322	0.000294913	0.695311	0.0744016	59	42	82	87	141	152	-0.364751	-0.365462	1.06978	0.438895	0.621053	0.920627	0.921672	1.57888	0.0232893	0.130478
1149242	1148966	-	0	Mitochondrial with score 6.0	6.32724	0.0306772	10.0751	1.59239	4.5458	0.354649	291	174	586	458	224	260	-0.814961	-0.815253	3.48577	0.0443612	0.107919	-0.993795	-0.994149	3.25509	0.0121967	0.0776276
1100159	1099883	3.2.1.21	0	Membrane bound Extracellular (Secreted) with score 5.2	5.02191	0.203236	3.34414	0.0126042	3.76227	0.152499	423	233	300	320	312	397	0.427931	0.428099	3.30083	0.323937	0.507577	0.309826	0.309943	3.0704	0.491373	0.84979
1100163	1099887	3.2.1.22	0	Membrane bound Extracellular (Secreted) with score 8.1	1.76237	0.34785	0.330414	0.0249882	0.946394	0.230483	149	56	30	26	82	63	2.1562	2.16181	1.06451	5.14795e-07	4.07305e-06	1.51481	1.51914	0.429104	0.0014412	0.0131593
41607	41607	-	0	Cytoplasmic with score 7.9	0.132683	0.014303	0.111682	0.0311579	0.153081	0.00506325	6	3	6	3	6	7	-	-	-	-	-	-	-	-	-	-
1141807	1141531	-	0	Membrane bound Extracellular (Secreted) with score 3.7	26.8818	7.94304	6.12198	0.222048	4.41009	0.136504	726	241	139	157	95	125	1.96733	1.96835	3.29481	4.79099e-07	3.81621e-06	-0.312102	-0.312408	1.70612	0.496486	0.853039
1181385	1181109	-	0	Extracellular (Secreted) with score 9.1	1516.09	132.945	1197.04	73.049	2222.05	211.886	32855	16359	27504	26258	47935	53773	0.195279	0.19528	9.60703	0.670155	0.809359	1.04382	1.04382	9.95476	0.00145337	0.0132437
1081155	1080879	-	0	Plasma membrane with score 6.4	60.3223	3.02337	75.8304	3.96168	43.4857	3.29695	3517	2270	4864	5731	2869	3253	-0.493503	-0.493519	6.93171	0.2143	0.378371	-0.662244	-0.662265	6.6984	0.0672794	0.286815
1115775	1115499	-	0	Membrane bound Peroxisomal with score 7.7	30.5693	3.99404	41.7934	0.537386	14.2082	0.301553	1371	619	1777	1958	574	735	-0.596668	-0.596723	5.38846	0.119613	0.239708	-1.39567	-1.39584	4.95627	1.69335e-07	3.92062e-06
1156243	1155967	-	0	Nuclear with score 4.0	6.29322	0.310463	6.92106	0.403892	5.39257	0.546888	592	388	786	765	584	651	-0.287916	-0.287974	4.25916	0.519108	0.692267	-0.204159	-0.204195	4.13038	0.655059	0.929858
41614	41614	4.1.1.65	0	Cytoplasmic with score 9.2	0.280143	0.0700483	0.147609	0.028767	0.357961	0.0290811	12	9	9	6	15	24	-	-	-	-	-	-	-	-	-	-
1115780	1115504	-	0	Plasma membrane with score 6.9	11.1409	0.151996	5.73623	0.139129	6.22321	0.147993	878	534	488	552	482	684	0.806631	0.806797	4.27087	0.0234297	0.0635679	0.27424	0.274302	3.79199	0.54208	0.880108
1115783	1115507	-	0	Membrane bound Lysosomal with score 8.4	141.223	4.4274	129.164	3.62159	119.653	3.18404	6772	3772	6334	7221	5335	7637	-0.0126351	-0.0126353	7.50698	0.978384	0.990015	0.0448262	0.0448271	7.37041	0.923345	0.9909
1100179	1099903	-	0	Nuclear with score 3.9	0.773634	0.00898337	0.956008	0.225254	0.462024	0.0264411	293	166	287	391	181	217	-0.204547	-0.204638	3.09909	0.660482	0.802457	-0.640992	-0.641304	2.74804	0.130904	0.438125
1161795	1161519	-	0	Mitochondrial with score 6.3	0.0434015	0.00408456	0.174896	0.0588066	0.250076	0.0419294	2	1	10	5	11	11	-	-	-	-	-	-	-	-	-	-
1170275	1169999	-	0	Membrane bound Mitochondrial with score 5.8	0.0613883	0.0123644	0.131955	0.034474	0.0124764	0.00768871	3	2	9	6	1	2	-	-	-	-	-	-	-	-	-	-
1100182	1099906	-	0	Plasma membrane with score 4.8	96.9529	2.44726	98.1566	2.71367	80.8024	3.61996	7554	4315	7915	9117	6391	7965	-0.166134	-0.166137	7.76169	0.716613	0.841202	-0.126209	-0.126211	7.6152	0.784332	0.960551
1141816	1141540	-	0	Plasma membrane with score 4.5	184.636	53.8093	91.0154	3.30606	57.0336	6.64268	1298	427	554	566	345	372	0.877057	0.877222	4.4251	0.0365577	0.0921656	-0.515274	-0.515418	3.52563	0.221083	0.592076
1100187	1099911	-	0	Membrane bound Mitochondrial with score 6.6	3.54149	0.108662	3.10408	0.366329	3.14717	0.65853	150	95	166	139	164	142	0.0463886	0.0464285	2.09156	0.923368	0.962419	0.143675	0.143788	1.97377	0.771151	0.958548
1115794	1115518	-	0	Mitochondrial with score 6.0	11.9888	2.65916	29.1025	1.45222	23.9246	0.491503	391	149	887	866	615	871	-1.41399	-1.41437	4.03356	6.66358e-05	0.000364412	-0.133008	-0.133028	4.33938	0.77349	0.958548
1141819	1141543	-	0	Membrane bound Extracellular (Secreted) with score 5.3	508.258	4.42061	268.028	0.811903	188.712	7.61729	14165	8238	7974	8660	5341	6674	0.786141	0.786151	8.25575	0.0231999	0.0630531	-0.350847	-0.350853	7.47979	0.411807	0.795395
1002607	1002607	-	0	Plasma membrane with score 5.1	27.4217	1.76873	10.9803	0.0180125	44.5406	3.73307	2222	1516	993	1120	4149	4752	1.21077	1.21088	5.56176	2.34695e-05	0.000141101	2.20146	2.20159	6.15249	9.7654e-21	1.19771e-18
1100194	1099918	-	0	Membrane bound Endoplasmic reticulum with score 4.7	4.74628	0.39049	2.78926	0.0323967	8.92305	0.202745	586	293	342	358	1002	1301	0.657494	0.657706	3.60996	0.100387	0.209173	1.832	1.83239	4.26666	1.62215e-11	7.3247e-10
124692	124692	-	0	Cytoplasmic with score 6.3	0.543703	0.141654	0.303767	0.0518566	0.926414	0.0223643	20	7	10	13	25	32	-	-	-	-	-	-	-	-	-	-
1081763	1081487	-	0	Membrane bound Extracellular (Secreted) with score 6.9	0.279458	0.0169162	0.0980358	0.0223224	0.0996185	0.0369435	24	10	10	6	11	8	-	-	-	-	-	-	-	-	-	-
1156254	1155978	-	0	Cytoplasmic with score 3.6	8.31678	0.231291	9.23656	0.151157	7.53133	0.208785	424	233	483	506	370	471	-0.244224	-0.244299	3.62934	0.591521	0.750553	-0.117937	-0.11797	3.52175	0.799776	0.964851
1181401	1181125	-	0	Membrane bound Extracellular (Secreted) with score 6.9	11.7607	1.08811	4.5688	0.114826	7.28608	0.234659	558	399	251	310	416	532	1.16746	1.16786	3.61859	0.00106279	0.00434377	0.876318	0.876623	3.26124	0.0194073	0.113786
1141823	1141547	-	0	Membrane bound Mitochondrial with score 5.9	84.3121	1.80018	14.8451	1.72829	22.1832	4.28242	3957	2453	867	741	1246	1157	2.35685	2.35705	6.05995	2.41028e-21	6.09938e-20	0.716178	0.716269	4.6849	0.0761467	0.311591
1181403	1181127	-	0	Plasma membrane with score 3.1	187.392	23.8665	145.461	14.5937	139.122	9.07007	4156	1911	3303	2913	2762	3274	0.271225	0.271237	6.53835	0.544032	0.713265	0.0745499	0.0745529	6.2688	0.872668	0.983953
1141827	1141551	-	0	Membrane bound Extracellular (Secreted) with score 8.0	3.61829	0.303411	3.59697	0.352427	2.7059	0.117603	115	58	104	135	74	111	-0.12467	-0.124818	1.6513	0.793972	0.889248	-0.258405	-0.258711	1.42275	0.584081	0.905223
1081618	1081342	-	0	Membrane bound Vacuolar with score 4.7	0.564828	0.114236	0.41431	0.0208324	0.672381	0.0361735	145	58	93	105	154	172	0.340642	0.341087	1.61861	0.47279	0.650534	0.845322	0.846161	1.75457	0.0376249	0.189924
1141829	1141553	-	0	Extracellular (Secreted) with score 4.1	13.1796	1.70078	25.3	2.85469	127.512	22.7468	204	139	399	552	1769	3342	-1.08223	-1.08272	3.24752	0.00430789	0.0148132	2.51629	2.51662	5.25923	3.36779e-15	2.46501e-13
1202319	1202043	-	0	Membrane bound Extracellular (Secreted) with score 5.8	0.431656	0.0840016	0.315365	0.0801147	0.157391	0.008909	20	17	24	15	8	12	-	-	-	-	-	-	-	-	-	-
1161808	1161532	-	0	Cytoplasmic with score 8.4	3.39268	0.314168	8.97506	1.03106	4.19876	0.333155	135	96	523	436	216	258	-1.67382	-1.67475	3.11357	3.17207e-06	2.24279e-05	-0.901843	-0.902181	3.16259	0.02219	0.12623
1161809	1161533	3.1.1.74	0	Membrane bound Extracellular (Secreted) with score 5.4	-	-	0.234916	0.135992	0.2036	0.0397722	6	0	13	6	7	9	-	-	-	-	-	-	-	-	-	-
1080963	1080687	2.4.1.15	0	Cytoplasmic with score 8.5	28.8936	11.6533	12.8211	2.03087	35.6781	3.31639	2217	564	622	941	1743	2795	1.05401	1.05415	5.01153	0.0374259	0.0939224	1.64414	1.6443	5.2693	2.76658e-07	6.13923e-06
1100202	1099926	-	0	Nuclear with score 3.6	24.8585	0.649307	28.378	1.71086	19.0199	0.701507	1201	668	1555	1467	922	1164	-0.34895	-0.348987	5.19201	0.416555	0.599917	-0.421143	-0.421185	4.99476	0.310151	0.708082
1141832	1141556	-	0	Nuclear with score 8.3	853.141	57.099	52.1782	2.9802	109.807	10.243	14679	9961	985	1192	2187	2462	3.89035	3.89053	7.85726	8.09072e-55	6.20881e-53	1.22468	1.22478	5.4475	1.56325e-05	0.000240884
1161811	1161535	-	0	Nuclear with score 9.4	17.4107	3.04252	22.0084	2.44825	21.0775	2.9921	497	420	724	993	618	1115	-0.472813	-0.472906	4.31601	0.284975	0.465	0.108321	0.108337	4.41968	0.819277	0.971695
185219	185219	-	0	Cytoplasmic with score 5.4	23.0914	1.45215	3.84507	1.07312	3.75764	0.17199	405	278	100	63	73	93	2.4392	2.44121	2.83339	1.87204e-10	2.2339e-09	0.130647	0.130849	1.08433	0.797156	0.964794
1115812	1115536	2.7.11.1	0	Nuclear with score 5.1	52.4516	0.332079	78.3003	7.42689	65.5485	4.04328	3446	2059	5038	6569	4054	6094	-0.708929	-0.708951	6.9746	0.0466977	0.11253	-0.0857966	-0.0857986	7.07795	0.853716	0.979808
1181414	1181138	-	0	Membrane bound Mitochondrial with score 5.1	23.9576	0.400999	16.5708	1.15932	13.1542	0.687741	915	561	653	795	479	708	0.396795	0.396862	4.49965	0.351134	0.536216	-0.178589	-0.178623	4.03667	0.698122	0.942883
1115815	1115539	-	0	Cytoplasmic with score 8.3	20.4475	3.79945	14.8196	1.17766	17.1577	2.25116	1266	514	798	988	1014	1064	0.29114	0.291182	4.74121	0.519422	0.692391	0.354886	0.354932	4.61252	0.415984	0.799549
1161816	1161540	-	0	Cytoplasmic with score 3.5	33.8869	1.96395	25.102	1.01443	35.5959	0.915356	1066	569	847	852	1094	1410	0.283429	0.283471	4.67169	0.52226	0.694899	0.673216	0.673298	4.73289	0.0639285	0.277748
1181417	1181141	-	0	Membrane bound Extracellular (Secreted) with score 9.1	129.796	8.65669	134.868	5.95874	74.8837	6.68895	4991	2581	5516	5479	2905	3321	-0.20652	-0.206526	7.11605	0.648189	0.792918	-0.697039	-0.69706	6.74342	0.0493774	0.228764
1149268	1148992	-	0	Plasma membrane with score 9.0	2.21166	0.491723	1.0819	0.161019	0.938509	0.305961	326	122	117	173	76	204	0.918208	0.918872	2.49968	0.0379886	0.0950874	0.0198059	0.0198277	1.82567	0.971132	0.995624
1100217	1099941	-	0	Membrane bound Mitochondrial with score 4.6	1.38999	0.136629	0.597818	0.110001	0.376461	0.00668763	75	38	36	27	19	27	1.17345	1.17703	0.513185	0.00902228	0.0282085	-	-	-	-	-
1161820	1161544	-	0	Nuclear with score 7.5	36.7099	1.46874	32.5889	3.40898	36.1736	5.17604	1297	712	1331	1161	1388	1415	0.0286794	0.0286826	5.09412	0.951005	0.977129	0.298966	0.298994	5.07108	0.502714	0.856832
41656	41656	-	0	Cytoplasmic with score 6.1	1.5611	0.111897	0.870249	0.077113	3.46974	0.372431	57	35	31	41	128	144	0.715611	0.717799	0.408847	0.126161	0.250287	2.04163	2.04558	1.17282	5.62724e-08	1.41085e-06
1161821	1161545	-	0	Mitochondrial with score 7.5	37.5847	1.96158	69.2898	8.20028	81.399	4.33595	1154	600	1892	2593	2208	3240	-1.0112	-1.0113	5.49558	0.00159337	0.00619176	0.39207	0.39209	5.95688	0.359145	0.754618
1100219	1099943	-	0	Mitochondrial with score 7.1	54.9614	1.32731	101.252	2.32628	91.9978	2.10732	1650	1022	3594	3564	2920	3783	-1.05615	-1.05621	6.16446	0.000296859	0.00139544	0.0180047	0.0180054	6.44012	0.969183	0.995624
1100221	1099945	-	0	Plasma membrane with score 7.4	70.2818	5.81429	80.6467	5.53803	34.0485	0.125647	5672	2836	6280	7757	2544	3493	-0.390548	-0.390557	7.37922	0.356533	0.542181	-1.10311	-1.10315	6.94755	0.000208338	0.00248147
1161824	1161548	-	0	Plasma membrane with score 9.4	19.4552	0.583422	8.45208	0.119829	5.73256	0.0958079	966	608	492	515	293	420	1.01401	1.01421	4.36146	0.00200902	0.0075792	-0.391161	-0.391276	3.4236	0.371427	0.767374
1181425	1181149	-	0	Membrane bound Endoplasmic reticulum with score 5.7	42.0458	2.65675	18.0071	0.439821	13.5793	0.959337	2172	1456	1108	1142	794	936	1.07104	1.07114	5.55899	0.000329034	0.00152917	-0.257503	-0.257535	4.63962	0.563867	0.893164
1115833	1115557	-	0	Membrane bound Extracellular (Secreted) with score 7.0	6.11045	0.586688	4.52449	0.572835	23.2565	1.42196	657	324	433	588	2117	3276	0.275983	0.276052	3.92598	0.543969	0.713265	2.50713	2.50743	5.35435	4.44038e-21	5.67618e-19
1181426	1181150	-	0	Cytoplasmic with score 6.6	0.725897	0.148838	0.188687	0.0641886	2.6839	0.822982	9	7	3	5	56	40	-	-	-	-	-	-	-	-	-	-
1161828	1161552	-	0	Membrane bound Mitochondrial with score 5.9	186.562	35.1998	144.293	10.8114	295.929	23.046	8327	3336	6288	5866	11880	13709	0.22285	0.222855	7.47756	0.627356	0.779058	1.195	1.19502	7.91398	7.77118e-05	0.00102666
1141849	1141573	1.14.12.17	0	Cytoplasmic with score 5.4	3310.9	935.312	3740.3	354.693	5655.37	282.403	177512	58960	153259	200168	221374	332078	-0.320344	-0.320344	12.0619	0.499743	0.674253	0.75517	0.755171	12.4744	0.0455108	0.216827
1156266	1155990	-	0	Membrane bound Extracellular (Secreted) with score 7.2	2.71348	0.0964367	2.78483	0.0582832	3.49078	0.395147	177	107	196	215	199	329	-0.171039	-0.171164	2.40596	0.714463	0.839711	0.458594	0.458844	2.56359	0.306295	0.705029
1149277	1149001	-	0	Nuclear with score 6.9	0.181447	0.000575493	0.120952	0.02642	0.0698581	0.038357	11	5	8	6	5	2	-	-	-	-	-	-	-	-	-	-
1181430	1181154	-	0	Cytoplasmic with score 3.5	7.2896	0.205371	19.7797	9.53683	18.1385	8.75274	159	83	646	247	555	260	-1.57459	-1.57547	3.05438	0.00578684	0.0191202	0.0382184	0.038229	3.4768	0.957065	0.99377
1081043	1080767	-	0	Cytoplasmic with score 6.4	21.3066	1.29675	16.1786	1.47377	23.9129	2.00625	1250	657	1076	971	1433	1664	0.230479	0.230508	4.91455	0.609654	0.765128	0.716698	0.71677	5.03131	0.0472564	0.222338
1149279	1149003	-	0	Cytoplasmic with score 5.8	0.264255	0.0566965	0.134321	0.036192	0.10849	0.0223374	22	10	8	16	8	16	-	-	-	-	-	-	-	-	-	-
1131153	1130877	-	0	Extracellular (Secreted) with score 6.4	-	-	-	-	-	-	1	0	0	0	0	2	-	-	-	-	-	-	-	-	-	-
1131154	1130878	-	0	Nuclear with score 9.5	0.383283	0.264336	0.943798	0.233973	1.06372	0.0394521	2	4	8	17	12	19	-	-	-	-	-	-	-	-	-	-
1141851	1141575	-	0	Nuclear with score 5.9	6.29586	0.197502	13.5475	0.126236	8.20359	1.49334	40	23	91	97	59	56	-1.22044	-1.2233	0.925132	0.00347226	0.0122385	-0.575903	-0.576894	0.959507	0.206699	0.572535
1181432	1181156	-	0	Nuclear with score 9.3	986.219	199.258	1970.48	217.646	4409.21	597.093	37943	15014	60986	82400	120489	215383	-1.14605	-1.14605	10.4486	0.00199826	0.00755371	1.3224	1.3224	11.5532	0.000215394	0.00254215
41670	41670	-	0	Nuclear with score 3.9	1.95783	0.119362	2.3382	0.158593	3.87951	0.390337	40	25	48	59	69	116	-0.35426	-0.35533	0.435632	0.466891	0.646185	0.890075	0.891696	0.909037	0.0424097	0.206386
1161833	1161557	-	0	Membrane bound Peroxisomal with score 4.1	18.0072	0.450056	18.0629	2.17691	48.6112	3.30586	673	384	626	869	1627	2565	-0.140092	-0.14012	4.26306	0.762707	0.87018	1.59298	1.59315	5.16901	1.139e-07	2.7276e-06
1100244	1099968	-	0	Cytoplasmic with score 8.7	6.15962	0.357419	7.68086	0.832662	8.02244	0.0827542	345	179	392	527	426	562	-0.466966	-0.467134	3.42041	0.283664	0.463397	0.224088	0.224147	3.58259	0.626283	0.920502
1156271	1155995	-	0	Membrane bound Golgi with score 5.6	25.6797	1.18615	24.8283	0.880478	29.198	0.447912	1464	790	1439	1641	1548	2145	-0.106126	-0.106136	5.32497	0.818315	0.903189	0.373019	0.373046	5.40967	0.376023	0.770032
1081168	1080892	-	0	Plasma membrane with score 9.1	56.6916	17.65	47.7606	9.55561	96.9332	5.54356	11659	3650	6531	10555	14200	21561	0.0977544	0.097756	7.8864	0.845292	0.919091	1.1787	1.17871	8.37813	0.00136274	0.0125693
1181437	1181161	-	0	Plasma membrane with score 6.6	11.7677	1.43792	13.8904	1.49902	13.8984	1.10994	285	216	457	399	408	472	-0.376689	-0.376832	3.37086	0.408079	0.592593	0.158469	0.158514	3.45776	0.734388	0.952405
1131161	1130885	-	0	Nuclear with score 7.7	6.69131	0.740531	6.43841	0.427304	4.35721	0.266673	174	128	217	205	134	159	-0.0927814	-0.09285	2.4852	0.845581	0.919097	-0.407835	-0.408125	2.17461	0.364319	0.759431
1156273	1155997	-	0	Cytoplasmic with score 8.4	21.0585	1.30481	11.51	0.826515	7.015	0.811309	793	533	536	503	309	336	0.73051	0.730664	4.22747	0.0544213	0.12737	-0.562618	-0.562791	3.40099	0.180366	0.531467
1115859	1115583	-	0	Membrane bound Extracellular (Secreted) with score 7.5	54.3609	8.01316	17.0256	0.603033	40.3973	4.26785	1940	855	563	654	1098	1876	1.50706	1.50728	4.97704	3.26002e-07	2.65432e-06	1.38327	1.38346	4.7231	1.43547e-05	0.000223854
1181440	1181164	-	0	Extracellular (Secreted) with score 7.6	7.47337	0.0712096	2.65657	0.181942	4.42268	0.337401	193	116	71	89	106	166	1.31214	1.31365	1.91793	0.000460607	0.00205563	0.870212	0.871277	1.46438	0.0383498	0.192833
1141861	1141585	-	0	Extracellular (Secreted) with score 9.7	15.2864	0.582041	5.9969	1.25681	6.10975	2.22101	623	398	332	235	349	221	1.21022	1.21063	3.67829	0.00158701	0.00616959	0.169247	0.169319	2.87732	0.755529	0.957857
1115861	1115585	-	0	Plasma membrane with score 8.4	1.00841	0.0275422	0.54961	0.0576997	0.631005	0.0407749	67	41	45	64	49	70	0.352335	0.353131	0.783174	0.464861	0.644132	0.241493	0.242025	0.559176	0.620133	0.917549
1170334	1170058	-	0	Membrane bound Mitochondrial with score 5.7	-	-	-	-	-	-	0	0	0	0	1	0	-	-	-	-	-	-	-	-	-	-
1100261	1099985	-	0	Plasma membrane with score 6.0	97.2397	26.6875	43.9816	3.05717	56.9473	0.613521	4657	4640	2654	3314	3477	4572	1.10582	1.10586	6.98325	0.00449116	0.0153985	0.549626	0.549645	6.46289	0.154386	0.483342
56566	56566	-	0	Plasma membrane with score 8.5	1.93171	0.0103868	0.146188	0.0915496	0.0863482	0.00138877	114	66	7	16	8	8	3.31349	3.32925	0.774727	2.31603e-14	3.71154e-13	-	-	-	-	-
1115867	1115591	-	0	Nuclear with score 5.3	64.6484	1.27066	0.704647	0.00500649	1.49868	0.0643975	4749	2920	59	64	122	156	6.32633	6.32958	6.07697	2.4237e-140	9.15093e-138	1.29115	1.29296	1.37513	0.000624145	0.0064299
1161846	1161570	3.2.1.4	0	Extracellular (Secreted) with score 9.4	12.0069	2.60964	1.36926	0.0737886	4.79475	0.293528	394	157	37	44	118	177	3.05628	3.06067	2.34882	3.74534e-16	6.86452e-15	1.96831	1.97175	1.28292	1.27148e-07	3.02093e-06
1170338	1170062	-	0	Membrane bound Extracellular (Secreted) with score 7.6	1.00135	0.221013	0.263309	0.093261	0.344802	0.0720309	29	10	5	12	6	14	-	-	-	-	-	-	-	-	-	-
1161847	1161571	-	0	Membrane bound Mitochondrial with score 3.2	0.195283	0.00207174	0.0720418	0.0317372	0.181612	0.0244513	16	9	5	10	17	17	-	-	-	-	-	-	-	-	-	-
1080672	1080396	-	0	Cytoplasmic with score 8.4	3.1028	0.142982	0.308695	0.0328461	0.473541	0.00060492	207	115	20	28	34	41	3.09062	3.09805	1.62535	5.55866e-17	1.07078e-15	-	-	-	-	-
41688	41688	-	0	Membrane bound Mitochondrial with score 4.3	2.00287	0.0593765	0.528282	0.134206	0.640852	0.18286	83	51	18	35	19	47	1.70429	1.70957	0.625336	0.00011427	0.000592632	-	-	-	-	-
1141865	1141589	-	0	Cytoplasmic with score 4.2	96.5319	4.08324	99.9979	0.947607	124.718	8.17407	2702	1739	3187	3390	3827	4560	-0.191402	-0.191411	6.38048	0.673089	0.811507	0.472607	0.472623	6.56243	0.2366	0.61459
1170344	1170068	-	0	Cytoplasmic with score 7.8	-	-	0.0168105	0.00701674	-	-	1	0	2	1	1	0	-	-	-	-	-	-	-	-	-	-
1170345	1170069	-	0	Cytoplasmic with score 8.9	-	-	-	-	-	-	2	0	0	0	1	0	-	-	-	-	-	-	-	-	-	-
41692	41692	-	0	Cytoplasmic with score 6.1	-	-	-	-	-	-	0	0	0	0	0	0	-	-	-	-	-	-	-	-	-	-
1081291	1081015	-	0	Membrane bound Golgi with score 8.5	4.19726	0.887504	0.360539	0.0667437	0.744433	0.320474	209	80	21	14	44	25	3.31967	3.33003	1.39351	4.01863e-14	6.36441e-13	-	-	-	-	-
137040	137040	-	0	Cytoplasmic with score 9.6	-	-	-	-	-	-	0	0	0	2	0	2	-	-	-	-	-	-	-	-	-	-
1131182	1130906	-	0	Cytoplasmic with score 8.4	-	-	-	-	-	-	4	0	0	0	0	0	-	-	-	-	-	-	-	-	-	-
1170350	1170074	3.5.4.28;3.5.4.31	0	Cytoplasmic with score 8.9	0.645233	0.405883	0.516713	0.0692956	1.55397	0.0936911	13	32	30	41	80	102	-	-	-	-	-	1.47461	1.478	0.725957	0.000259878	0.00298941
1100270	1099994	-	0	Membrane bound Mitochondrial with score 2.3	1.26316	0.387633	0.658341	0.011084	1.0317	0.129859	80	28	35	36	56	61	0.898298	0.900982	0.500334	0.0603678	0.138809	0.842528	0.844858	0.311278	0.062222	0.272026
41698	41698	-	0	Plasma membrane with score 8.7	3.38115	0.0177161	1.11614	0.00891584	0.594231	0.00316387	163	109	64	74	35	44	1.3556	1.35738	1.73964	0.000362379	0.0016661	-0.684556	-0.686211	0.483576	0.130019	0.437299
1161850	1161574	-	0	Cytoplasmic with score 7.7	11.8861	2.94717	6.01957	0.356553	2.81977	0.334029	510	184	241	231	96	117	0.8276	0.827976	3.15182	0.0549234	0.128386	-1.03064	-1.03146	2.10225	0.00761591	0.0539594
1131187	1130911	-	0	Plasma membrane with score 8.1	1.75489	0.0630776	1.71467	0.224527	0.656138	0.0870563	87	50	70	112	30	49	-0.046613	-0.0466899	1.29985	0.924048	0.962814	-1.08886	-1.09118	0.725445	0.0177627	0.105784
1181450	1181174	-	0	Cytoplasmic with score 5.0	31.2914	3.99046	26.6202	2.07899	16.611	3.48275	670	501	641	805	312	643	0.102304	0.102322	4.33849	0.826788	0.908188	-0.515537	-0.515649	3.88609	0.259654	0.647779
1115880	1115604	-	0	Plasma membrane with score 7.6	0.90882	0.083511	1.48158	0.136205	0.866483	0.0951002	60	27	84	107	46	72	-0.799324	-0.800869	1.06812	0.0724266	0.160893	-0.584456	-0.585433	0.971699	0.197663	0.561324
1141867	1141591	-	0	Membrane bound Mitochondrial with score 4.2	2.26715	1.0478	1.90574	0.381201	0.966494	0.0323242	35	54	45	73	29	34	0.11116	0.111346	0.758281	0.851891	0.921921	-0.774745	-0.777033	0.228639	0.108769	0.390964
1080648	1080372	-	0	Golgi with score 9.3	-	-	0.200661	0.0658525	0.168108	0.0110813	3	0	3	8	6	5	-	-	-	-	-	-	-	-	-	-
41704	41704	-	0	Membrane bound Endoplasmic reticulum with score 7.5	0.373818	0.141671	0.110069	0.0780392	0.160744	0.0011181	7	9	7	1	5	8	-	-	-	-	-	-	-	-	-	-
1100284	1100008	-	0	Cytoplasmic with score 5.0	2.27016	0.233038	0.747054	0.129661	0.624465	0.141362	122	86	55	42	47	39	1.47627	1.47893	1.33074	0.000335278	0.00155513	-0.039798	-0.0399231	0.271848	0.93847	0.992698
1202462	1202186	-	0	Membrane bound Peroxisomal with score 8.3	0.397148	0.0256255	0.160605	0.0552575	0.0924157	0.00281857	28	18	19	11	9	10	-	-	-	-	-	-	-	-	-	-
1115892	1115616	-	0	Membrane bound Peroxisomal with score 8.6	8.57778	0.261555	3.24994	0.0288433	1.28582	0.155929	562	313	231	245	92	99	1.22606	1.22655	3.42598	0.00028589	0.00134791	-1.18973	-1.19074	2.06284	0.00161928	0.0145223
1080910	1080634	2.7.13.3	0	Cytoplasmic with score 4.1	5.04452	0.394181	8.09505	1.11964	2.70644	0.217691	623	434	1018	1435	331	523	-0.817762	-0.817889	4.69426	0.0279721	0.0738955	-1.4147	-1.41496	4.33872	2.56575e-05	0.000375156
1115896	1115620	-	0	Membrane bound Lysosomal with score 8.1	1.75844	0.05089	0.60954	0.115183	0.640603	0.0024465	143	80	47	68	49	70	1.30911	1.31121	1.4417	0.0010114	0.00416339	0.164761	0.165114	0.594136	0.737053	0.953191
1161859	1161583	-	0	Plasma membrane with score 5.9	90.1713	0.697976	91.5998	2.44398	87.354	8.54884	4165	2447	4470	5131	3614	6032	-0.177924	-0.177929	6.92965	0.696041	0.827655	0.102333	0.102336	6.90225	0.825774	0.973262
1115899	1115623	-	0	Nuclear with score 3.8	6.0373	0.618681	3.69455	0.277999	2.26787	0.0311867	749	545	520	652	326	407	0.54449	0.544599	4.2802	0.18764	0.341456	-0.554695	-0.554846	3.56884	0.178946	0.528893
53805	53805	-	0	Nuclear with score 9.1	61.633	2.94451	73.4452	2.62364	84.3801	3.12514	1905	1273	2395	2800	2511	3737	-0.324154	-0.324173	5.9775	0.453859	0.634382	0.372053	0.37207	6.16193	0.381492	0.773577
1156290	1156014	-	0	Membrane bound Endoplasmic reticulum with score 7.3	50.7449	0.881536	153.421	16.0224	139.206	9.08611	3918	2418	11931	15957	10291	15858	-1.76366	-1.76369	7.92191	1.69634e-10	2.03454e-09	0.0136739	0.013674	8.39066	0.97675	0.995711
1141876	1141600	-	0	Membrane bound Mitochondrial with score 5.5	162.004	18.577	123.966	13.9743	117.147	7.70717	2767	2125	2985	2574	2395	2943	0.219015	0.219025	6.35026	0.631227	0.780613	0.0547181	0.0547207	6.09824	0.906535	0.986909
1115906	1115630	-	0	Nuclear with score 5.7	42.8938	3.3143	35.8639	0.214379	31.055	0.546939	2118	1080	1798	1914	1432	1877	0.116678	0.116686	5.70704	0.800337	0.892916	-0.0519198	-0.0519235	5.45674	0.911054	0.987482
41716	41716	-	0	Membrane bound Extracellular (Secreted) with score 6.9	4.40937	0.191011	12.1159	1.47919	11.1554	1.74083	76	49	218	302	179	317	-1.67979	-1.68152	2.22885	6.83518e-06	4.53389e-05	0.0299206	0.0299364	2.66425	0.951021	0.99377
1115907	1115631	3.1.1.5	0	Plasma membrane with score 5.2	22.2563	1.01827	25.7451	4.0877	18.1935	1.4611	3279	2123	3615	5386	2551	4067	-0.34988	-0.349892	6.75086	0.423449	0.606515	-0.336788	-0.336799	6.59122	0.451838	0.825459
1181466	1181190	-	0	Membrane bound Extracellular (Secreted) with score 4.9	22.0156	1.32809	14.8359	0.865284	13.5516	0.894373	678	464	514	596	453	559	0.428556	0.42865	4.13702	0.315791	0.499456	-0.0122862	-0.0122892	3.73622	0.979041	0.995772
41719	41719	-	0	Membrane bound Extracellular (Secreted) with score 6.7	63.5173	2.59196	25.2381	1.52446	17.9858	1.44555	3252	2104	1383	1682	1026	1192	1.18542	1.1855	6.07802	2.86186e-05	0.000168832	-0.339083	-0.339116	5.04358	0.431605	0.811024
201546	201546	-	0	Plasma membrane with score 4.5	3931.59	588.978	5167.9	799.737	9485.13	124.559	92362	40302	95169	141672	187565	259571	-0.524582	-0.524583	11.3932	0.227373	0.395681	1.03556	1.03557	12.0755	0.00404299	0.0317424
1156294	1156018	-	0	Plasma membrane with score 7.3	9.61837	1.39992	8.78056	1.17053	8.87131	0.0079966	424	332	425	595	458	621	-0.0145969	-0.0146023	3.77491	0.975546	0.988533	0.1997	0.199747	3.71825	0.666588	0.933227
1100311	1100035	-	0	Membrane bound Golgi with score 8.4	8.90299	0.893048	1.73711	0.254808	1.20072	0.384773	361	262	97	77	74	51	2.22723	2.22905	2.74629	5.33448e-10	6.11812e-09	-0.32642	-0.32698	0.957834	0.533791	0.874278
1156296	1156020	-	0	Membrane bound Endoplasmic reticulum with score 5.9	6.2982	0.363358	2.933	0.118588	2.93164	0.258364	337	224	185	187	181	206	0.969472	0.970002	2.90062	0.010628	0.0325285	0.180086	0.180204	2.27121	0.700633	0.94327
1181472	1181196	-	0	Membrane bound Lysosomal with score 6.1	1.10021	0.182377	0.619221	0.164112	1.09575	0.255334	30	26	17	29	48	40	-	-	-	-	-	-	-	-	-	-
1170379	1170103	-	0	Cytoplasmic with score 7.6	0.282336	0.0053351	1.13829	0.377562	0.121634	0.0185456	3	3	7	17	1	1	-	-	-	-	-	-	-	-	-	-
1100317	1100041	-	0	Nuclear with score 7.9	21.6959	0.141677	42.5593	4.79422	35.0963	2.18618	1842	1054	3388	4551	2674	4100	-1.09497	-1.09503	6.29184	0.000265641	0.00126444	-0.12171	-0.121714	6.51207	0.792991	0.963803
1141886	1141610	-	0	Nuclear with score 8.7	47.3875	1.42167	41.4716	10.8345	38.9319	5.94142	634	352	720	480	568	574	0.0505759	0.0505876	4.06129	0.916213	0.957864	0.0510511	0.0510619	3.89535	0.917073	0.989271
1141887	1141611	-	0	Nuclear with score 8.6	35.9811	2.92507	29.2147	1.05928	26.2332	3.67721	530	268	447	449	396	408	0.163048	0.163097	3.68667	0.725069	0.84702	-0.0248491	-0.0248568	3.42658	0.957984	0.99377
211085	211085	-	0	Membrane bound Mitochondrial with score 3.1	34.4559	2.74636	44.235	0.673163	28.5183	1.37405	717	395	888	1020	596	753	-0.43027	-0.430343	4.48935	0.30331	0.485739	-0.381112	-0.381172	4.34432	0.371957	0.767927
1141889	1141613	-	0	Cytoplasmic with score 9.5	913.301	76.1029	649.708	4.18343	587.15	14.2998	15453	11282	12646	14448	10857	14430	0.383552	0.383555	8.7166	0.376071	0.562214	0.0150441	0.0150442	8.35426	0.974281	0.995711
1161877	1161601	-	0	Nuclear with score 8.2	12.936	0.569174	15.5042	1.2152	18.1435	0.725947	792	434	905	1142	1009	1470	-0.38924	-0.389301	4.6052	0.361913	0.547803	0.386109	0.386152	4.82556	0.365893	0.761312
1181480	1181204	3.6.4.13;3.6.4.12	0	Nuclear with score 3.7	12.1697	0.182518	9.34462	1.20565	7.17416	0.53009	2374	1457	1756	2420	1302	2055	0.249356	0.249371	5.93999	0.577509	0.740093	-0.209202	-0.209216	5.54402	0.646894	0.926351
185119	185119	-	0	Cytoplasmic with score 6.7	18.2047	0.538013	11.8573	1.48691	11.8006	1.59393	312	176	242	203	223	229	0.477235	0.477491	2.85986	0.280806	0.459922	0.149065	0.149147	2.516	0.755551	0.957857
1161880	1161604	-	0	Membrane bound Extracellular (Secreted) with score 8.3	35.9313	4.04568	18.4494	2.13029	15.9545	2.86433	1233	586	694	588	575	541	0.817321	0.817458	4.58652	0.0281862	0.0743363	-0.0653273	-0.065341	3.92623	0.890938	0.986393
1131220	1130944	-	0	Membrane bound Mitochondrial with score 9.1	0.189312	0.0320304	0.118371	0.0194072	0.280792	0.151285	21	10	14	9	28	12	-	-	-	-	-	-	-	-	-	-
1115937	1115661	-	0	Membrane bound Mitochondrial with score 9.4	1.57993	0.303402	5.62219	0.880813	5.3023	0.435541	86	37	319	256	260	299	-1.91274	-1.91465	2.33237	6.83716e-07	5.30287e-06	0.0760709	0.0761043	2.84649	0.873795	0.983953
184872	184872	-	0	Extracellular (Secreted) with score 9.0	0.151607	0.0305356	0.225702	0.0483118	0.203531	0.0114814	4	3	9	6	6	8	-	-	-	-	-	-	-	-	-	-
1149319	1149043	-	0	Cytoplasmic with score 7.4	33.3516	1.62809	44.512	4.1942	23.6834	0.911956	1199	784	1991	1783	921	1149	-0.55598	-0.556031	5.42714	0.154925	0.293821	-0.753354	-0.753422	5.18388	0.0317768	0.166709
1115942	1115666	4.2.1.9	1	Membrane bound Peroxisomal with score 9.2	70.0363	5.34088	112.13	3.80649	82.9232	4.38446	4293	2925	7768	8877	5082	7696	-0.816674	-0.816693	7.45858	0.0169041	0.048132	-0.277864	-0.277869	7.51173	0.531432	0.872359
1202565	1202289	-	0	Plasma membrane with score 7.3	0.253931	0.00868884	0.137456	0.0156879	0.0797629	0.0135741	42	25	32	27	23	17	0.535398	0.537522	0.041538	0.281528	0.460704	-	-	-	-	-
1156303	1156027	-	0	Nuclear with score 5.4	87.8659	1.58939	49.1592	1.32873	43.4529	1.36467	3760	2312	2427	2457	1931	2503	0.67917	0.679201	6.42368	0.0530342	0.124789	-0.0261084	-0.0261098	5.86639	0.955286	0.99377
1161885	1161609	-	0	Cytoplasmic with score 6.0	9.1459	0.472657	5.44367	0.922191	3.86448	1.02514	394	215	279	208	193	163	0.657391	0.657694	3.09851	0.127642	0.252633	-0.313323	-0.31351	2.42624	0.527837	0.870552
1181488	1181212	-	0	Peroxisomal with score 6.5	10.7536	0.267037	8.02302	0.395054	14.0131	0.373105	477	291	378	458	607	862	0.245212	0.245288	3.62636	0.590794	0.750387	0.923931	0.924144	3.86565	0.00939415	0.0634648
1161887	1161611	-	0	Membrane bound Mitochondrial with score 3.9	2.71557	0.111411	0.371592	0.0182975	0.311157	0.0422249	167	110	29	32	27	24	2.55281	2.55831	1.50567	4.21218e-12	5.80419e-11	-	-	-	-	-
1141892	1141616	-	0	Membrane bound Mitochondrial with score 7.3	51.7626	1.3375	44.5176	3.10211	22.6653	0.890627	3765	2122	3182	3952	1646	2070	0.0774421	0.0774451	6.62426	0.867488	0.929435	-0.819205	-0.819245	6.06791	0.013226	0.0826146
1156307	1156031	3.5.2.5	0	Membrane bound Mitochondrial with score 5.0	58.3787	8.6273	72.0976	14.5996	69.3828	9.9419	2592	2059	3264	5319	3054	5555	-0.454558	-0.454575	6.63473	0.303991	0.486573	0.102767	0.10277	6.7309	0.830792	0.973942
1181492	1181216	-	0	Membrane bound Mitochondrial with score 4.3	38.7977	4.72149	40.0768	3.47297	61.7155	1.37144	3128	2383	3581	4645	5659	7352	-0.163653	-0.163659	6.71006	0.722366	0.845453	0.781662	0.781681	7.06676	0.0238296	0.132721
1170402	1170126	2.1.3.3	0	Membrane bound Mitochondrial with score 9.7	0.10275	0.0454019	0.096354	0.0445812	-	-	7	2	7	3	0	1	-	-	-	-	-	-	-	-	-	-
1202594	1202318	-	0	Nuclear with score 3.7	85.5053	22.0627	59.3395	7.98931	86.4139	10.0653	2297	2306	2016	2868	2736	4702	0.385631	0.385651	6.24016	0.407672	0.592276	0.706104	0.706134	6.26503	0.0764584	0.312329
211108	211108	-	0	Plasma membrane with score 3.6	16.2592	1.01198	13.1949	0.288558	11.4828	0.771823	659	349	533	599	457	537	0.173624	0.173665	4.02526	0.705712	0.833277	-0.0634582	-0.0634733	3.74028	0.891935	0.986393
1115964	1115688	-	0	Plasma membrane with score 2.8	7.02561	0.350352	2.12815	0.0642969	4.65074	0.279854	469	251	145	167	310	375	1.54912	1.54997	3.04784	3.05214e-06	2.16447e-05	1.256	1.2567	2.67678	0.000381641	0.00413338
1080841	1080565	-	0	Plasma membrane with score 2.8	1.99766	0.103946	0.620431	0.0382986	0.442954	0.159663	137	73	58	56	47	29	1.22121	1.22323	1.37669	0.00200102	0.00756109	-0.428404	-0.429581	0.321546	0.418001	0.80122
185006	185006	-	0	Membrane bound Mitochondrial with score 7.2	0.535671	0.0512803	0.261392	0.0730537	0.365378	0.158976	20	11	13	9	19	12	-	-	-	-	-	-	-	-	-	-
1115968	1115692	-	0	Nuclear with score 3.7	4.6174	0.387416	4.0084	0.190844	2.44706	0.154898	305	148	271	285	158	196	0.0307549	0.0307725	2.93312	0.948267	0.975266	-0.533192	-0.533494	2.51366	0.211875	0.579421
1115970	1115694	-	0	Cytoplasmic with score 8.3	17.5289	1.29937	14.7375	1.25616	8.92531	1.13752	1124	579	1057	962	598	643	0.0838808	0.0838923	4.81747	0.856854	0.923779	-0.576514	-0.576605	4.35118	0.153461	0.481788
1156312	1156036	-	0	Membrane bound Mitochondrial with score 4.8	0.563959	0.0581065	0.494269	0.074029	0.259982	0.0687806	23	18	25	34	19	17	-	-	-	-	-	-	-	-	-	-
184680	184680	2.2.1.1	0	Membrane bound Peroxisomal with score 9.1	0.665226	0.159434	0.211861	0.043573	0.187359	0.0284772	39	35	13	22	12	22	1.484	1.49135	-0.10322	0.00309252	0.0110527	-	-	-	-	-
1202623	1202347	-	0	Plasma membrane with score 2.6	4.24747	0.26632	1.00253	0.0506458	0.629307	0.111907	194	105	44	55	34	30	1.93932	1.94234	1.69601	7.91696e-08	6.97091e-07	-0.492591	-0.494169	0.0977876	0.317053	0.716377
1141895	1141619	-	0	Plasma membrane with score 5.5	102.127	1.44925	113.147	6.67064	84.2719	0.0598449	4962	2837	5557	6696	3978	5396	-0.295313	-0.295321	7.22601	0.500709	0.67517	-0.271941	-0.271947	7.07109	0.539095	0.877259
1003076	1003076	-	0	Plasma membrane with score 8.9	2.68931	0.613805	3.18258	0.746651	4.06568	1.53162	93	80	200	125	236	152	-0.504469	-0.504998	1.94524	0.318481	0.501859	0.412024	0.412307	2.21532	0.458692	0.828601
1115981	1115705	-	0	Membrane bound Mitochondrial with score 4.4	1.92906	0.340754	3.12697	0.0340986	2.36244	0.563416	111	93	227	236	191	162	-0.772234	-0.772867	2.33558	0.0725128	0.161007	-0.245082	-0.245235	2.37607	0.609992	0.914344
1100377	1100101	-	0	Membrane bound Endoplasmic reticulum with score 6.1	3.88166	0.0410508	2.70719	0.0752967	2.57554	0.688235	197	118	158	157	164	131	0.358193	0.358475	2.29473	0.429373	0.611799	0.0544859	0.0545264	1.97017	0.912666	0.987995
1115986	1115710	-	0	Membrane bound Peroxisomal with score 7.0	3.24993	0.487203	2.32673	0.616037	3.04431	0.495877	118	93	136	85	148	144	0.325079	0.325439	1.78317	0.520883	0.693666	0.52533	0.525844	1.73069	0.292383	0.68874
1202641	1202365	-	0	Membrane bound Endoplasmic reticulum with score 8.3	1.13861	0.0709223	0.731232	0.0837722	0.600592	0.0408406	178	91	102	143	95	113	0.477169	0.477638	1.99278	0.292087	0.472982	-0.109062	-0.109185	1.52527	0.820214	0.971786
1156319	1156043	-	0	Plasma membrane with score 9.0	15.9704	0.29683	52.3289	8.32693	44.9097	2.10434	687	426	2091	3112	1830	2758	-1.84746	-1.84767	5.48119	6.33793e-11	7.87154e-10	-0.0698794	-0.069883	5.92503	0.881443	0.985211
1161905	1161629	-	0	Nuclear with score 4.7	15.6965	0.781324	17.9265	0.896712	15.3817	0.513768	399	259	542	525	415	527	-0.325355	-0.325452	3.7055	0.466775	0.64612	-0.0657729	-0.0657893	3.65807	0.888135	0.986393
1181509	1181233	-	0	Plasma membrane with score 5.9	2.92281	0.781175	0.770521	0.0403279	0.995158	0.250371	194	68	46	49	64	53	1.73981	1.7428	1.48976	4.42469e-05	0.000252507	0.441136	0.44216	0.481599	0.370068	0.765611
1149343	1149067	-	0	Mitochondrial with score 3.2	0.4161	0.00971543	0.197304	0.0124409	0.214685	0.0400309	27	15	14	15	14	17	-	-	-	-	-	-	-	-	-	-
1161907	1161631	-	0	Nuclear with score 7.6	7.28636	1.25494	23.8451	0.18334	9.60901	0.223388	604	253	1848	1962	658	933	-1.85124	-1.85151	5.04077	7.82072e-11	9.53743e-10	-1.15206	-1.15218	5.05689	6.44424e-05	0.000863927
1181511	1181235	3.6.4.13	0	Membrane bound Mitochondrial with score 7.1	14.4887	1.89419	51.7301	3.28035	16.2577	0.19806	1092	501	3496	4294	1063	1471	-1.9714	-1.97155	6.04116	2.06869e-14	3.33784e-13	-1.50657	-1.50666	5.98249	1.08564e-08	2.98585e-07
1116002	1115726	-	0	Membrane bound Mitochondrial with score 5.4	9.31231	0.624732	23.8345	2.79272	10.3041	1.5589	399	270	1040	1428	394	725	-1.49376	-1.49406	4.4959	1.79486e-06	1.31535e-05	-1.04686	-1.04703	4.45769	0.0063008	0.0465306
1161910	1161634	-	0	Mitochondrial with score 4.3	23.1941	3.39676	51.0717	5.20947	59.485	1.07484	442	348	1120	1459	1362	1748	-1.29098	-1.29121	4.61645	0.000116332	0.000602007	0.391297	0.391331	5.16054	0.353599	0.749658
41765	41765	-	0	Plasma membrane with score 8.2	63.2959	1.66467	80.3769	6.65442	61.1762	1.75281	5816	3632	7750	9799	5609	8069	-0.518343	-0.518353	7.64685	0.193421	0.349781	-0.248711	-0.248715	7.59834	0.579565	0.903182
1116007	1115731	-	0	Cytoplasmic with score 4.2	41.3366	1.84808	23.7758	0.460907	15.062	1.41751	2171	1441	1448	1582	907	1024	0.635084	0.635131	5.70642	0.081231	0.176221	-0.523144	-0.523198	4.95195	0.182529	0.535606
1116010	1115734	3.6.4.12	1	Cytoplasmic with score 6.3	13.6818	0.0878675	32.8582	3.78939	20.468	1.22077	1377	807	3177	4280	1900	2905	-1.40719	-1.40728	6.10946	3.34623e-07	2.71817e-06	-0.526389	-0.526412	6.24208	0.193741	0.554523
1081294	1081018	-	0	Nuclear with score 7.3	0.0648283	0.0228468	0.0919799	0.0246868	0.117766	0.0127399	10	12	19	15	19	19	-	-	-	-	-	-	-	-	-	-
1116013	1115737	-	0	Cytoplasmic with score 4.7	27.2768	1.07823	24.4861	2.00442	21.0498	0.903212	4151	2247	3498	4434	2866	4181	0.0375261	0.0375274	6.75615	0.935798	0.96853	-0.0609076	-0.0609097	6.54189	0.895936	0.986496
1100411	1100135	-	0	Nuclear with score 7.6	15.8212	1.66701	12.8448	0.564169	7.95155	0.274853	2157	1035	1607	1866	917	1320	0.201427	0.201442	5.65297	0.656733	0.79973	-0.525803	-0.525851	5.14528	0.178005	0.528132
1131263	1130987	-	0	Cytoplasmic with score 6.6	0.24781	0.053524	0.187982	0.138747	0.287122	0.0543689	8	2	7	1	4	10	-	-	-	-	-	-	-	-	-	-
1116024	1115748	-	0	Membrane bound Mitochondrial with score 7.2	13.8687	1.42642	17.8479	0.209306	8.96572	0.0929396	1185	554	1492	1646	692	926	-0.533428	-0.533486	5.16305	0.177369	0.3275	-0.842216	-0.842311	4.87963	0.0103298	0.0678881
1156331	1156055	-	0	Membrane bound Mitochondrial with score 4.4	30.581	0.755965	27.4325	0.363491	22.3384	0.708729	2336	1320	2278	2559	1752	2262	-0.0516887	-0.0516917	6.00238	0.911456	0.95531	-0.152426	-0.152435	5.78834	0.739184	0.953908
1131267	1130991	-	0	Nuclear with score 9.1	10.3855	1.11148	12.8999	0.804753	14.5297	1.25389	259	188	411	395	427	494	-0.460358	-0.460549	3.2469	0.295304	0.476882	0.313523	0.313613	3.45205	0.484872	0.846776
1181524	1181248	-	0	Membrane bound Mitochondrial with score 7.6	13.8083	0.0288363	27.9128	0.879684	17.8832	0.733133	625	370	1392	1432	765	1133	-1.147	-1.14717	4.79571	0.000130932	0.000668396	-0.470088	-0.470139	4.87377	0.248578	0.632666
1141913	1141637	5.1.3.2	0	Membrane bound Mitochondrial with score 4.9	280.333	16.6667	320.203	28.3165	409.951	1.53395	12656	6664	13644	17584	17402	23899	-0.350069	-0.350073	8.54891	0.421609	0.604526	0.518628	0.518631	8.83051	0.199431	0.562869
1116035	1115759	-	0	Membrane bound Mitochondrial with score 7.4	4.564	0.462349	3.06444	0.12177	1.99852	0.0773589	211	155	165	193	109	133	0.427947	0.428234	2.51316	0.342837	0.527386	-0.443216	-0.443595	1.92005	0.319252	0.717922
1202733	1202457	-	0	Membrane bound Mitochondrial with score 6.3	4.5497	0.361757	1.83132	0.583062	1.37739	0.196061	222	157	143	78	86	86	1.15094	1.15194	2.28868	0.0140102	0.0410691	-0.243901	-0.244211	1.33959	0.648744	0.927285
1202737	1202461	-	0	Nuclear with score 8.0	36.3739	0.0501608	55.9462	8.46157	52.1198	3.74597	3355	1996	4646	6780	4260	6807	-0.724626	-0.724649	6.94263	0.0491113	0.117417	0.0599837	0.059985	7.1246	0.898495	0.986496
1141917	1141641	-	0	Golgi with score 8.1	62.9317	5.27694	66.6867	3.64971	57.3346	0.168565	2762	1393	2828	3434	2303	3179	-0.258422	-0.258435	6.27438	0.561033	0.726422	-0.0786907	-0.0786941	6.19362	0.865383	0.981952
1116043	1115767	-	0	Membrane bound Mitochondrial with score 7.3	123.01	5.6748	179.828	2.98855	132.852	1.09805	3660	1954	5237	5536	3627	4752	-0.600714	-0.600734	6.91525	0.104636	0.215787	-0.248936	-0.248943	6.89972	0.576208	0.901837
1141919	1141643	-	0	Membrane bound Mitochondrial with score 5.6	117.087	10.4458	120.784	1.10271	124.71	3.72668	2048	1494	2616	2800	2444	3281	-0.213424	-0.213436	6.09039	0.637099	0.784346	0.192003	0.192012	6.12589	0.67199	0.933457
1003232	1003232	-	0	Plasma membrane with score 7.7	128.504	13.542	48.2459	3.23256	45.1208	8.83592	1767	859	610	760	665	611	1.26603	1.2662	4.97193	2.36603e-05	0.000142067	0.0448535	0.0448616	4.06563	0.924587	0.9909
1170446	1170170	-	0	Nuclear with score 6.7	49.3314	1.68571	46.7405	6.11391	41.094	1.64197	1455	827	1264	1737	1113	1592	-0.0359861	-0.0359896	5.31633	0.938467	0.970349	-0.0360043	-0.0360074	5.15088	0.938538	0.992698
1170447	1170171	-	0	Membrane bound Mitochondrial with score 7.4	15.3156	5.94524	17.4714	4.76199	65.2765	9.00018	977	256	627	1216	2533	4550	-0.343982	-0.344041	4.46236	0.539822	0.709663	2.04601	2.04616	5.81402	2.50242e-07	5.59408e-06
1181533	1181257	-	0	Plasma membrane with score 5.3	55.4979	20.4235	51.9393	12.8279	172.706	22.3946	4309	1177	2398	4378	8474	15165	-0.0663684	-0.0663712	6.46696	0.902619	0.949813	1.90532	1.90536	7.58082	9.26832e-07	1.84472e-05
1100444	1100168	-	0	Nuclear with score 5.6	5.83445	0.140357	3.34175	0.45479	3.08768	0.0801217	398	247	217	310	218	279	0.666205	0.666489	3.19982	0.110076	0.224845	0.0389053	0.038924	2.68752	0.935124	0.992218
1202754	1202478	-	0	Membrane bound Mitochondrial with score 3.1	80.5512	5.03575	86.1394	5.56767	113.675	1.62655	3590	2415	4167	5175	5295	7379	-0.248942	-0.248951	6.85517	0.577904	0.740341	0.553044	0.553056	7.11125	0.154025	0.482543
1141926	1141650	-	0	Nuclear with score 4.8	22.3405	4.20713	24.7218	0.676998	32.8447	2.71529	244	104	253	259	318	369	-0.250372	-0.250516	2.68297	0.59293	0.751634	0.546466	0.546697	2.93186	0.197129	0.560332
1003256	1003256	-	0	Membrane bound Mitochondrial with score 8.0	338.319	48.5814	457.791	95.5695	977.264	128.751	49091	21935	50038	82562	106655	189018	-0.581676	-0.581677	10.5303	0.182644	0.334558	1.25769	1.25769	11.3888	0.00156128	0.0140997
1170452	1170176	1.4.3.5	0	Cytoplasmic with score 6.3	110.985	2.12256	130.544	20.2792	209.593	20.8224	4336	2455	4631	6788	7191	11787	-0.389275	-0.389286	7.0771	0.364172	0.550074	0.836846	0.836861	7.5714	0.0293496	0.156781
41792	41792	-	0	Plasma membrane with score 6.7	17.2429	1.49048	21.597	1.03763	21.2161	0.412364	317	212	475	446	397	552	-0.423992	-0.424143	3.45325	0.334178	0.518033	0.149184	0.149225	3.55572	0.74825	0.956116
1100457	1100181	-	0	Plasma membrane with score 9.0	18.7242	0.433238	19.8754	0.0295192	19.2102	0.570851	1645	1028	1928	2143	1779	2282	-0.236429	-0.236446	5.66711	0.596901	0.755108	0.113318	0.113325	5.67196	0.805971	0.967335
1161935	1161659	-	0	Nuclear with score 8.3	35.3627	1.51421	38.6671	5.46222	33.3271	1.83898	901	496	1189	976	837	1058	-0.293646	-0.293688	4.74047	0.511147	0.685169	-0.0825498	-0.0825599	4.67256	0.859687	0.980527
1003271	1003271	1.10.2.2	1	Membrane bound Extracellular (Secreted) with score 4.2	591.115	0.388668	533.684	17.5347	421.762	10.3389	18278	10847	16672	19236	12138	17495	0.0603283	0.0603287	8.94859	0.897062	0.946392	-0.169135	-0.169136	8.67063	0.712185	0.94628
1116066	1115790	-	0	Membrane bound Mitochondrial with score 5.9	35.0692	0.580763	47.8924	0.921952	48.8925	1.14639	1775	1083	2739	2829	2550	3294	-0.59824	-0.598277	5.96594	0.103663	0.214249	0.183976	0.183984	6.16258	0.68562	0.937934
1141936	1141660	-	0	Membrane bound Extracellular (Secreted) with score 8.6	96.9332	11.0294	101.912	3.01206	140.798	12.1302	1950	943	1957	2279	2736	3216	-0.225289	-0.225305	5.72724	0.61651	0.770351	0.616225	0.616256	6.01065	0.0929326	0.352468
41798	41798	-	0	Membrane bound Extracellular (Secreted) with score 7.2	2.30625	0.350613	1.96107	0.524377	2.96794	0.410259	40	31	27	52	45	81	0.245172	0.245921	0.277331	0.642579	0.788551	0.777048	0.779038	0.407844	0.125008	0.427145
1081508	1081232	-	0	Plasma membrane with score 8.6	20.2815	2.74547	14.1395	0.346992	16.1444	0.677121	969	757	898	915	853	1276	0.33883	0.338876	4.79663	0.442885	0.623867	0.333693	0.333736	4.62729	0.444455	0.820057
1141938	1141662	-	0	Cytoplasmic with score 8.8	883.594	20.3823	979.689	28.1076	930.061	6.59128	18988	11860	23549	26192	20790	27220	-0.318002	-0.318004	9.23911	0.469667	0.648204	0.0640257	0.064026	9.25623	0.890619	0.986393
1141940	1141664	1.9.3.1	1	Membrane bound Mitochondrial with score 8.5	947.435	65.1236	849.19	41.6208	794.791	16.066	22364	11317	19258	22341	16829	23176	0.0272461	0.0272463	9.14382	0.953545	0.978217	0.0556425	0.0556428	8.99286	0.904966	0.986909
1141943	1141667	3.6.3.14	0	Membrane bound Mitochondrial with score 8.1	1484.19	4.95355	2340.74	324.905	1674.73	142.186	88331	52542	131105	188233	90575	146606	-0.811207	-0.811208	11.7147	0.0322269	0.0830212	-0.324684	-0.324684	11.7457	0.474571	0.838299
1161943	1161667	2.4.1.18	0	Cytoplasmic with score 6.8	23.4828	0.00464867	61.072	13.0736	69.8796	7.79634	1780	1041	3965	6709	4675	7999	-1.54893	-1.54901	6.58213	1.44424e-06	1.07003e-05	0.352191	0.352198	7.17873	0.448878	0.822903
1141947	1141671	3.2.1.171	0	Membrane bound Extracellular (Secreted) with score 6.3	13.4026	0.460241	5.92388	0.166833	15.7553	1.53796	806	501	412	418	867	1438	1.02143	1.02167	4.0888	0.00244434	0.00899849	1.5666	1.5669	4.3102	6.04568e-07	1.25169e-05
1181550	1181274	-	0	Membrane bound Extracellular (Secreted) with score 6.6	12.3352	0.548148	4.37748	0.372623	4.76252	0.242335	356	230	131	169	150	179	1.34374	1.34455	2.84047	0.000168868	0.000842466	0.258328	0.258533	1.99967	0.579394	0.903182
1156350	1156074	-	0	Membrane bound Extracellular (Secreted) with score 7.8	5.77477	0.430325	1.48117	0.0832802	1.08674	0.0816497	506	269	140	138	94	111	1.81664	1.81768	3.08826	1.92675e-08	1.83703e-07	-0.319814	-0.32015	1.61753	0.487346	0.848303
1161947	1161671	-	0	Cytoplasmic with score 6.1	1.36573	0.185809	1.67797	0.390886	1.46719	0.238728	30	23	58	40	43	44	-0.511591	-0.513388	0.26768	0.318594	0.501955	-0.0515215	-0.0516642	0.282089	0.919773	0.989669
1202793	1202517	-	0	Plasma membrane with score 8.7	5.11175	0.204882	2.86164	0.369496	2.90219	0.237056	271	170	195	163	172	199	0.662677	0.663091	2.65752	0.119862	0.240106	0.168769	0.168884	2.21518	0.722667	0.948881
1081611	1081335	-	0	Cytoplasmic with score 6.5	0.395373	0.0500219	0.170783	0.0444764	0.241423	0.00917292	26	11	13	10	12	20	-	-	-	-	-	-	-	-	-	-
1116090	1115814	2.7.7.80;2.8.1.11	0	Cytoplasmic with score 4.8	20.0517	0.0732061	19.0086	0.159453	14.8385	0.808339	1017	596	1078	1136	787	961	-0.0999646	-0.0999778	4.85526	0.828953	0.909718	-0.221541	-0.22157	4.63215	0.623183	0.918631
1116091	1115815	-	0	Plasma membrane with score 6.2	5.60759	0.455555	4.59807	0.255164	3.02088	0.0784564	669	339	507	619	334	412	0.175901	0.175943	4.01625	0.702686	0.83152	-0.471394	-0.471523	3.5462	0.266553	0.657647
1170471	1170195	-	0	Membrane bound Mitochondrial with score 6.5	0.821438	0.0163995	3.17758	0.37079	2.56211	0.0221409	36	19	105	144	80	126	-1.82155	-1.82568	1.16536	7.76209e-06	5.08794e-05	-0.164868	-0.165049	1.52172	0.73187	0.952049
1149380	1149104	-	0	Plasma membrane with score 8.9	0.725619	0.104301	0.550805	0.00856156	0.35806	0.0359761	38	27	32	37	18	31	0.287078	0.2881	0.124366	0.569291	0.733889	-	-	-	-	-
1131299	1131023	-	0	Nuclear with score 6.0	-	-	0.209862	0.0163495	0.165195	0.105171	2	0	4	7	8	2	-	-	-	-	-	-	-	-	-	-
1161950	1161674	4.2.2.10	0	Membrane bound Extracellular (Secreted) with score 6.4	7.50452	0.773551	3.25936	0.11638	2.95203	0.0777654	300	209	161	181	139	185	0.960955	0.961529	2.77179	0.0129402	0.0383612	0.0365798	0.0366076	2.07469	0.938536	0.992698
1202809	1202533	1.3.5.1	1	Nuclear with score 5.3	520.178	19.6405	327.856	12.7402	339.173	9.19593	17749	9633	11352	11393	10744	13711	0.608507	0.608513	8.59967	0.112847	0.22913	0.218921	0.218923	8.21171	0.627888	0.92155
211172	211172	-	0	Membrane bound Mitochondrial with score 7.0	1.22878	0.191869	1.23439	0.113056	0.490087	0.0361819	39	22	39	47	15	21	-0.140525	-0.141006	0.223351	0.777383	0.8794	-1.13528	-1.1405	-0.312503	0.0175124	0.10443
1100494	1100218	-	0	Cytoplasmic with score 5.2	12.3478	0.300487	10.7509	0.505614	5.74613	0.903746	596	332	524	625	301	298	0.0433295	0.04334	3.97828	0.926215	0.964215	-0.800728	-0.800971	3.44823	0.0428123	0.207788
1141953	1141677	-	0	Membrane bound Extracellular (Secreted) with score 3.9	5.90831	0.203529	0.555634	0.0112128	0.58188	0.239197	113	70	12	10	16	9	3.40246	3.41902	0.800475	8.18659e-16	1.46628e-14	-	-	-	-	-
185018	185018	-	0	Membrane bound Golgi with score 3.5	27.1724	9.25615	7.99255	0.739614	13.8022	0.949451	229	66	49	64	79	123	1.63275	1.63519	1.65667	0.000521259	0.00229807	0.943879	0.945478	1.01896	0.0268862	0.146032
1202815	1202539	-	0	Membrane bound Golgi with score 9.4	5.31077	0.346998	5.69677	0.0217684	3.96364	0.113025	131	68	142	152	93	118	-0.222393	-0.222618	1.90546	0.634447	0.78251	-0.361484	-0.361848	1.67663	0.426015	0.806868
1116102	1115826	-	0	Nuclear with score 8.1	6.33594	8.86106e-05	3.9402	0.0786585	2.5135	0.0224241	235	139	162	169	91	126	0.533693	0.534071	2.46303	0.214785	0.379016	-0.497997	-0.498462	1.78825	0.257768	0.645737
1141956	1141680	-	0	Nuclear with score 6.9	4.56895	0.740863	0.973364	0.0985939	4.74612	0.1827	125	103	39	34	159	200	2.04617	2.05035	1.35091	5.89829e-07	4.62792e-06	2.40841	2.41257	1.49551	2.12058e-11	9.38849e-10
1141958	1141682	-	0	Membrane bound Extracellular (Secreted) with score 5.9	5.2822	1.09303	3.66322	0.308244	3.75025	0.176799	310	119	206	191	192	231	0.396302	0.396551	2.64705	0.397117	0.582681	0.2085	0.208627	2.38109	0.655221	0.929858
1181563	1181287	-	0	Cytoplasmic with score 8.6	40.6793	12.1809	17.7379	0.497956	22.4868	2.56407	1705	541	648	663	815	882	1.02387	1.02403	4.74848	0.0130744	0.0387104	0.500754	0.500837	4.25619	0.223378	0.595588
1156359	1156083	-	0	Membrane bound Vacuolar with score 3.3	41.3121	2.01689	21.3947	2.03228	26.5032	0.502144	2495	1634	1347	1758	1742	2237	0.795666	0.795721	5.83587	0.019936	0.0554112	0.479041	0.479075	5.47829	0.233743	0.611058
184612	184612	-	0	Cytoplasmic with score 6.2	12.3578	0.830733	14.5776	2.22116	15.0167	1.26724	1831	944	1859	2724	1879	3025	-0.380728	-0.380755	5.76476	0.37608	0.562214	0.203287	0.203298	5.88214	0.659246	0.932235
1156361	1156085	-	0	Membrane bound Mitochondrial with score 5.6	18.6638	2.44859	21.8188	0.165315	13.6478	0.452965	1071	488	1190	1304	702	897	-0.36426	-0.364306	4.90363	0.398849	0.584224	-0.524422	-0.524487	4.67082	0.18251	0.535606
1131313	1131037	-	0	Mitochondrial with score 3.2	-	-	-	-	0.0481851	0.0114384	3	0	6	0	3	5	-	-	-	-	-	-	-	-	-	-
1181567	1181291	-	0	Nuclear with score 7.3	25.787	8.65872	25.1363	2.75844	23.8362	3.72035	596	704	1035	900	932	924	-0.0887268	-0.0887406	4.67242	0.861512	0.926072	0.071247	0.0712563	4.58599	0.879435	0.985211
1100510	1100234	-	0	Plasma membrane with score 8.2	14.8038	0.118158	15.4284	0.800607	11.8549	0.402409	1146	691	1246	1482	951	1203	-0.204817	-0.20484	5.10296	0.650794	0.795499	-0.220902	-0.220925	4.92958	0.623709	0.919108
1181569	1181293	-	0	Membrane bound Mitochondrial with score 7.0	1.05123	0.325988	0.836426	0.00722784	0.635322	0.0182796	26	27	30	34	21	29	-	-	-	-	-	-	-	-	-	-
1116121	1115845	-	0	Nuclear with score 3.4	23.2382	0.185726	14.1256	0.315516	10.3668	0.11694	1613	938	1019	1168	718	948	0.580072	0.580133	5.2016	0.123265	0.245671	-0.277115	-0.277151	4.58666	0.531717	0.872512
1131318	1131042	-	0	Membrane bound Mitochondrial with score 6.4	0.164012	0.0447498	0.282912	0.0967318	0.122569	0.022143	21	10	20	40	15	16	-	-	-	-	-	-	-	-	-	-
1141964	1141688	3.4.23.18	0	Membrane bound Extracellular (Secreted) with score 7.9	35.0983	4.18949	5.99348	0.403403	5.49461	0.71636	1351	1019	306	284	267	281	2.40724	2.4078	4.6535	4.60761e-17	9.0044e-16	0.0208151	0.0208236	2.85192	0.965156	0.995372
1116122	1115846	-	0	Cytoplasmic with score 6.5	21.8503	0.5786	11.1823	0.938274	7.7391	0.0447915	2547	1417	1272	1619	876	1170	0.808173	0.808233	5.74122	0.0149556	0.0434623	-0.381341	-0.38138	4.93945	0.369434	0.765218
1181573	1181297	-	0	Nuclear with score 4.5	11.0778	1.08381	8.40844	0.755669	8.4596	0.00852925	753	364	514	664	518	705	0.252	0.252056	4.11997	0.579348	0.741352	0.170232	0.170267	3.91184	0.712438	0.94628
1161968	1161692	-	0	Mitochondrial with score 9.0	84.6269	4.65155	161.171	4.96511	110.457	4.25039	3278	1739	6370	7254	3854	5722	-1.10053	-1.10056	7.07333	0.000157141	0.000788965	-0.403473	-0.403482	7.16758	0.336206	0.737054
1170497	1170221	-	0	Membrane bound Vacuolar with score 2.8	0.347354	0.0592182	0.44071	0.00947686	0.564947	0.160789	16	5	18	18	23	21	-	-	-	-	-	-	-	-	-	-
1202882	1202606	-	0	Membrane bound Mitochondrial with score 4.4	3.33944	0.254137	2.04154	0.0527436	2.48648	0.420989	170	86	106	109	135	131	0.585982	0.586615	1.87638	0.17786	0.328133	0.441045	0.441502	1.63221	0.336833	0.737144
53856	53856	3.1.3.16	0	Nuclear with score 6.7	101.074	12.7807	92.2943	8.31795	104.998	0.595778	6898	3168	5471	7072	6292	8382	-0.000171595	-0.000171589	7.39736	0.999707	0.999883	0.344362	0.344368	7.41467	0.425963	0.806868
1156368	1156092	5.2.1.8	0	Cytoplasmic with score 7.4	22.8538	0.54758	27.3912	0.529331	27.9897	0.424649	3220	1812	3926	4409	3786	4983	-0.376699	-0.376713	6.63665	0.369769	0.555696	0.188206	0.188212	6.7441	0.678557	0.935283
1181578	1181302	-	0	Membrane bound Mitochondrial with score 7.8	7.66643	0.858142	2.77317	0.219509	2.01918	0.347839	171	127	82	78	60	57	1.28809	1.28958	1.90805	0.0010437	0.00427955	-0.320746	-0.321339	0.839482	0.503459	0.857412
1116139	1115863	-	0	Membrane bound Peroxisomal with score 3.5	1.43821	0.197546	1.26098	0.0709796	1.20268	0.144962	236	181	246	292	249	263	0.0376595	0.0376751	2.88896	0.937227	0.96969	0.0617807	0.061809	2.73389	0.896385	0.986496
1156370	1156094	-	0	Nuclear with score 7.1	12.8478	0.24555	10.5751	0.0989045	5.88717	0.518023	1109	631	974	1043	545	612	0.138954	0.138972	4.84009	0.762537	0.87018	-0.675318	-0.675429	4.30645	0.0723262	0.301116
1170504	1170228	-	0	Cytoplasmic with score 5.1	20.4321	0.800735	30.8807	4.61565	18.6698	2.02546	2121	1145	2849	4125	1643	2728	-0.743231	-0.743271	6.22415	0.0397764	0.0986726	-0.571161	-0.571188	6.12533	0.168186	0.510863
1181581	1181305	-	0	Cytoplasmic with score 7.1	76.071	1.6075	101.595	5.51084	144.693	9.13192	2288	1337	3425	3335	4528	5409	-0.544884	-0.544911	6.26852	0.153412	0.291637	0.674926	0.674947	6.72549	0.0591455	0.261601
1156373	1156097	-	0	Membrane bound Endoplasmic reticulum with score 5.7	14.3542	0.832047	4.00453	0.408461	3.14419	0.141154	723	478	260	234	174	220	1.65608	1.65663	3.79679	2.16972e-07	1.806e-06	-0.213615	-0.213736	2.48606	0.647295	0.926487
1161976	1161700	-	0	Nuclear with score 5.2	4.73647	0.65393	2.08545	0.110809	2.06445	0.299382	59	26	23	28	25	25	1.06231	1.06648	0.140129	0.0235435	0.0638399	-	-	-	-	-
1141974	1141698	-	0	Nuclear with score 8.5	60.7484	2.41727	36.8666	5.38963	31.0889	0.593668	3820	2457	2239	3243	1975	2788	0.579899	0.579923	6.5193	0.139769	0.271456	-0.0865038	-0.0865081	5.99303	0.852792	0.979808
1141976	1141700	5.3.1.1	0	Cytoplasmic with score 7.9	518.718	73.1088	767.804	68.5248	669.082	17.1298	14564	11279	25394	31372	21254	29427	-0.718379	-0.718384	9.26188	0.0666414	0.15081	-0.0502038	-0.050204	9.3865	0.914346	0.9884
1156376	1156100	-	0	Nuclear with score 6.4	12.2993	0.671683	11.507	1.20979	10.2379	0.239659	624	329	541	723	480	669	-0.0623175	-0.0623314	4.0597	0.894116	0.944974	-0.0223668	-0.0223714	3.91386	0.962024	0.99463
1080901	1080625	-	0	Cytoplasmic with score 6.9	35.162	1.08243	143.934	5.77434	92.3278	6.64096	927	523	4184	4181	2201	3413	-2.17959	-2.17976	6.11071	3.69849e-21	9.25996e-20	-0.47744	-0.477457	6.43659	0.240901	0.620959
1131338	1131062	-	0	Nuclear with score 9.0	50.0145	3.63417	84.9113	5.76026	86.3665	4.64325	2056	1372	3892	4697	3606	5415	-0.939402	-0.939445	6.46009	0.00284534	0.0102704	0.176679	0.176684	6.77914	0.699062	0.942999
1100559	1100283	-	0	Mitochondrial with score 7.0	154.72	1.8652	205.44	35.2803	146.066	12.9756	2732	1563	4864	3466	2819	3101	-0.614863	-0.614888	6.55088	0.128733	0.254261	-0.375434	-0.375447	6.48387	0.40362	0.78892
1181589	1181313	-	0	Nuclear with score 9.0	43.9067	7.69049	37.2082	3.49302	102.452	5.54466	2015	842	1420	1834	3701	5578	0.113679	0.113688	5.5097	0.806941	0.897471	1.61908	1.61916	6.31174	5.63701e-09	1.61904e-07
1181590	1181314	-	0	Membrane bound Mitochondrial with score 6.0	52.6266	2.29044	102.26	3.18063	85.1893	0.612217	2784	1498	5690	6421	4379	5949	-1.15678	-1.15683	6.88628	4.10594e-05	0.000235742	-0.117332	-0.117335	7.12824	0.799367	0.964851
1161985	1161709	-	0	Nuclear with score 8.9	49.8955	1.62806	28.2456	6.99618	22.5379	6.19429	914	576	697	465	531	422	0.716163	0.716298	4.38906	0.0887893	0.189101	-0.143682	-0.143715	3.7537	0.777924	0.959316
1161986	1161710	-	0	Membrane bound Golgi with score 8.4	22.8336	0.872324	29.0204	2.23069	23.0211	1.11464	2502	1592	3260	4103	2469	3645	-0.468756	-0.468777	6.41545	0.244878	0.41823	-0.159582	-0.159588	6.38734	0.728063	0.949664
1161987	1161711	-	0	Membrane bound Mitochondrial with score 9.4	28.4151	3.90055	25.4496	2.70131	12.7234	0.420928	823	373	778	682	308	453	0.0183899	0.0183941	4.31853	0.968854	0.985586	-0.840072	-0.840274	3.7859	0.0280827	0.151533
1149411	1149135	-	0	Cytoplasmic with score 6.6	29.4869	0.919606	36.7318	4.74111	32.608	1.17603	1966	1084	2260	3221	2002	2963	-0.490944	-0.490974	5.97682	0.226181	0.394553	-0.030747	-0.0307485	6.02049	0.947633	0.99377
1149412	1149136	-	0	Nuclear with score 8.3	25.5154	0.17074	36.8501	6.67544	33.873	2.34697	1611	940	2080	3236	1982	3087	-0.691426	-0.691473	5.8506	0.0696843	0.155939	0.0414035	0.0414056	6.01007	0.930097	0.991413
1181596	1181320	-	0	Nuclear with score 9.5	14.6685	0.410827	53.388	15.0637	179.767	15.5718	473	262	1307	2510	5067	8168	-2.01193	-2.01225	4.99419	1.97404e-08	1.88022e-07	1.90646	1.90653	6.75269	6.11998e-07	1.26239e-05
1170521	1170245	-	0	Mitochondrial with score 9.4	0.82402	0.00524843	0.749244	0.0734929	0.85746	0.201248	10	6	9	13	13	11	-	-	-	-	-	-	-	-	-	-
184506	184506	-	0	Mitochondrial with score 7.3	0.465308	0.209211	0.719068	0.389361	0.848559	0.283316	7	2	4	12	5	14	-	-	-	-	-	-	-	-	-	-
135561	135561	-	0	Nuclear with score 8.3	-	-	0.358224	0.0967949	0.618801	0.0482449	20	0	8	12	16	18	-	-	-	-	-	-	-	-	-	-
1116175	1115899	-	0	Membrane bound Golgi with score 3.1	10.0717	0.939984	11.5211	1.21086	20.9476	0.639227	387	272	480	633	903	1137	-0.360995	-0.3611	3.74195	0.420011	0.603238	0.996878	0.997047	4.32332	0.00321891	0.0260846
1141985	1141709	-	0	Cytoplasmic with score 7.5	17.9522	0.967856	10.8552	0.445512	16.7825	1.03763	126	66	73	87	113	136	0.606108	0.60698	1.46519	0.168059	0.313872	0.759391	0.76035	1.39715	0.0693933	0.292664
53869	53869	-	0	Membrane bound Extracellular (Secreted) with score 8.3	-	-	-	-	0.0561996	0.000968524	0	0	0	2	1	2	-	-	-	-	-	-	-	-	-	-
1161992	1161716	-	0	Cytoplasmic with score 6.7	12.3073	0.454358	8.33186	1.51861	8.03888	1.89846	565	346	532	385	474	399	0.344755	0.344848	3.82807	0.452526	0.633081	0.0687225	0.0687411	3.51544	0.890326	0.986393
53870	53870	-	0	Cytoplasmic with score 6.5	26.9933	1.2118	24.4553	0.9645	21.5041	0.587775	2572	1355	2305	2651	1883	2666	0.00408686	0.00408712	6.06411	0.993009	0.997235	-0.0140292	-0.0140299	5.88974	0.97598	0.995711
1181600	1181324	-	0	Nuclear with score 5.9	108.811	0.817333	82.6776	7.35998	68.1775	0.846924	2065	1216	1911	1702	1302	1739	0.213908	0.213923	5.72512	0.635851	0.783627	-0.141381	-0.141392	5.37971	0.758632	0.958269
1161994	1161718	3.4.19.12	0	Plasma membrane with score 3.2	34.1347	1.22377	14.6096	0.729618	13.9101	1.95722	2180	1389	1104	1076	1038	1060	1.08169	1.08179	5.52214	0.000254397	0.00121644	0.0767459	0.0767547	4.75728	0.869225	0.982933
127656	127656	-	0	Mitochondrial with score 8.4	21.0928	1.34279	22.2698	0.36948	52.5301	4.34246	474	238	511	548	982	1577	-0.241473	-0.241542	3.72751	0.596142	0.754692	1.37006	1.37027	4.51548	9.75236e-06	0.000156937
1116184	1115908	-	0	Nuclear with score 4.3	14.5685	1.1169	9.8554	0.883411	24.2659	5.57923	957	488	631	814	1157	2532	0.337762	0.337821	4.4611	0.441496	0.622728	1.42929	1.42946	5.00109	0.000230989	0.00270162
1181604	1181328	-	0	Nuclear with score 8.2	2.93309	0.689134	2.45851	0.789207	5.72683	1.19503	48	46	38	80	95	195	0.11624	0.116457	0.762851	0.832839	0.912074	1.39079	1.39277	1.37368	0.00649361	0.0476443
41869	41869	-	0	Nuclear with score 8.1	0.756753	0.0329561	0.211041	0.0341613	0.426615	0.170618	25	17	10	8	21	11	-	-	-	-	-	-	-	-	-	-
1131357	1131081	-	0	Membrane bound Mitochondrial with score 4.5	3.18183	0.597013	1.12125	0.0556071	0.823052	0.041281	32	31	15	17	11	12	-	-	-	-	-	-	-	-	-	-
1149417	1149141	-	0	Cytoplasmic with score 7.3	187.128	16.095	1.89072	0.462141	6.73296	2.72884	5122	2547	67	46	245	141	6.4008	6.40433	6.03553	1.84611e-111	3.96032e-109	1.9389	1.94134	1.74123	0.000323493	0.00359366
1100584	1100308	6.1.1.16	0	Membrane bound Mitochondrial with score 7.6	89.8853	7.38842	52.3448	6.45669	46.8258	3.8226	6641	4664	4048	5592	3438	5514	0.630476	0.630491	7.36517	0.1054	0.217031	-0.00261073	-0.0026108	6.84944	0.995561	0.998777
1202996	1202720	-	0	Membrane bound Mitochondrial with score 7.2	7.24181	0.531401	1.27752	0.197792	1.07507	0.140931	335	171	66	55	52	53	2.39088	2.39358	2.35715	6.4204e-12	8.7449e-11	-0.0807025	-0.080887	0.558207	0.870206	0.983186
1131361	1131085	-	0	Nuclear with score 6.6	8.93701	2.62647	3.94083	0.702062	7.16525	0.623578	368	122	118	179	209	333	0.993164	0.993849	2.58294	0.0308313	0.0800114	0.974808	0.975432	2.4086	0.020808	0.120023
1156385	1156109	-	0	Membrane bound Endoplasmic reticulum with score 6.2	25.5114	7.95393	11.1874	1.46059	15.5045	0.672898	2629	811	831	1173	1157	1710	1.03051	1.03061	5.35517	0.0158577	0.0455511	0.628292	0.628358	4.93374	0.110459	0.394943
1003642	1003642	-	0	Nuclear with score 7.6	133.632	1.52982	226.714	3.26396	303.524	0.167663	4396	2682	7885	8619	9506	12936	-0.855437	-0.855457	7.43368	0.00869259	0.0272771	0.554693	0.5547	7.93674	0.150834	0.47628
1116193	1115917	-	0	Nuclear with score 6.3	88.6301	0.771673	98.198	3.58881	82.3075	4.7399	2248	1363	2658	3023	2164	2611	-0.288038	-0.288054	6.12306	0.510761	0.685044	-0.127959	-0.127965	6.03151	0.781057	0.959687
1141998	1141722	-	0	Cytoplasmic with score 4.2	737.792	101.481	596.528	31.1856	757.766	4.62156	18318	14396	18815	18553	21214	28329	0.221026	0.221028	9.09516	0.630801	0.78046	0.516786	0.516789	9.09616	0.195909	0.558614
1003653	1003653	-	0	Nuclear with score 7.3	56.8788	1.67267	99.8424	1.81015	62.1822	2.60863	2130	1336	4219	4456	2466	3091	-0.953699	-0.953743	6.47351	0.00166223	0.00643023	-0.52518	-0.525199	6.46782	0.173649	0.520393
1142000	1141724	-	0	Membrane bound Extracellular (Secreted) with score 8.8	0.59746	0.101815	1.1257	0.00810698	0.770746	0.124787	34	13	58	59	44	38	-0.98784	-0.991157	0.335342	0.0350012	0.088731	-0.377254	-0.378235	0.378387	0.441336	0.816846
1203002	1202726	-	0	Membrane bound Mitochondrial with score 4.7	6.63471	0.45781	6.87785	0.451439	2.53725	0.698869	340	182	338	418	88	218	-0.188052	-0.188126	3.26485	0.684947	0.819211	-1.23206	-1.23273	2.70492	0.00781157	0.0550449
1142001	1141725	-	0	Nuclear with score 4.4	2.98048	0.883511	1.58054	0.391485	1.06385	0.180997	22	7	8	13	6	10	-	-	-	-	-	-	-	-	-	-
1156388	1156112	-	0	Membrane bound Lysosomal with score 5.3	2.73959	0.246831	1.8595	0.198163	0.966964	0.184805	145	108	102	134	47	92	0.498871	0.499365	1.95578	0.273186	0.452068	-0.667261	-0.668188	1.23685	0.152966	0.481221
41880	41880	-	0	Membrane bound Mitochondrial with score 8.1	94.3482	6.24432	30.3033	3.54056	34.3208	2.36322	4732	3186	2146	1827	2005	2382	1.37254	1.3726	6.59519	2.94626e-06	2.09411e-05	0.258768	0.258784	5.72183	0.563106	0.89302
1162008	1161732	-	0	Cytoplasmic with score 7.4	19.8404	4.04619	25.5078	5.35602	16.8382	1.89429	2520	2262	3513	5820	2370	4037	-0.510718	-0.510736	6.73158	0.260599	0.437297	-0.438351	-0.438365	6.59652	0.333131	0.734202
1142007	1141731	-	0	Nuclear with score 6.8	37.9898	0.265177	50.1257	0.518415	54.373	1.60337	1527	893	2142	2356	2073	2980	-0.536378	-0.536418	5.68132	0.160043	0.301466	0.274873	0.274888	5.90203	0.533444	0.874081
1181617	1181341	-	0	Membrane bound Mitochondrial with score 7.6	11.5981	0.309513	6.48906	0.68801	6.26298	0.165128	331	191	209	186	174	218	0.751684	0.752099	2.85082	0.0639085	0.145533	0.102046	0.102111	2.31944	0.829636	0.973496
1081143	1080867	-	0	Cytoplasmic with score 4.8	0.181102	0.0382452	0.0355879	0.0299092	0.0706845	0.0347138	10	3	4	1	2	5	-	-	-	-	-	-	-	-	-	-
1170549	1170273	-	0	Cytoplasmic with score 7.4	-	-	0.0860718	0.0520372	0.105675	0.0278565	8	0	1	5	2	5	-	-	-	-	-	-	-	-	-	-
1181618	1181342	-	0	Nuclear with score 7.7	5.06976	0.569761	6.20503	0.208377	3.70186	0.126836	243	113	308	319	155	232	-0.495873	-0.496133	2.86795	0.256314	0.432488	-0.591739	-0.592041	2.66196	0.162529	0.499361
1116211	1115935	-	0	Mitochondrial with score 4.7	45.0071	1.61162	31.2707	3.25673	33.817	3.20919	2551	1407	2049	1799	1986	2237	0.380913	0.380938	5.90807	0.368644	0.554346	0.255298	0.255313	5.67303	0.568475	0.895277
1080843	1080567	-	0	Membrane bound Extracellular (Secreted) with score 7.2	0.91624	0.0522783	0.513291	0.0463566	0.502444	0.144996	43	23	23	28	30	21	0.718449	0.721569	-0.0630594	0.143124	0.275872	-	-	-	-	-
1100611	1100335	3.4.22.68	0	Plasma membrane with score 8.9	4.26105	0.202939	4.4051	0.471348	3.57286	0.134322	557	297	522	700	428	566	-0.169618	-0.169659	3.96011	0.714043	0.839711	-0.17833	-0.17837	3.79037	0.700029	0.943192
1100615	1100339	-	0	Plasma membrane with score 8.1	32.2019	0.482903	31.45	0.729315	24.1314	1.00605	1738	1071	1921	1932	1359	1711	-0.0909572	-0.090964	5.65913	0.844259	0.918612	-0.212128	-0.212143	5.43583	0.637748	0.923815
1131381	1131105	-	0	Nuclear with score 6.1	34.5344	0.767993	36.254	3.07401	36.5299	2.07521	1097	629	1367	1254	1192	1473	-0.253714	-0.253744	5.03043	0.570287	0.734682	0.138602	0.138616	5.05612	0.763272	0.958463
1003724	1003724	-	0	Plasma membrane with score 5.1	89.2518	3.53271	46.8868	7.0617	49.0551	5.73875	1007	553	632	508	585	633	0.789824	0.789973	4.40188	0.0370813	0.0932118	0.217352	0.217397	3.90311	0.640506	0.925085
1003723	1003723	-	0	Cytoplasmic with score 6.2	40.9899	1.00789	45.0863	1.33636	42.7592	0.548417	518	306	604	717	539	741	-0.319271	-0.319348	4.0083	0.470599	0.648654	0.067633	0.0676461	4.02571	0.884717	0.985964
1131383	1131107	-	0	Cytoplasmic with score 7.8	6.92365	1.51055	3.76595	0.578185	8.57927	1.36114	343	133	194	150	400	383	0.747643	0.74812	2.65396	0.0979957	0.20531	1.31738	1.31803	2.8699	0.00110073	0.0104173
184563	184563	-	0	Nuclear with score 9.4	48.1208	3.16728	56.1917	7.08632	41.4708	3.95515	451	233	601	505	390	443	-0.364454	-0.364558	3.74285	0.415603	0.59882	-0.289989	-0.290064	3.60919	0.525806	0.870514
1181624	1181348	-	0	Nuclear with score 6.4	31.2512	1.24562	41.187	0.00739968	70.3619	7.58438	824	550	1246	1353	2154	2382	-0.53834	-0.53841	4.89184	0.171857	0.319655	0.932098	0.932167	5.50764	0.00275904	0.0229735
1181625	1181349	-	0	Mitochondrial with score 4.6	5.56457	0.0399942	16.1081	2.06799	24.3715	1.23985	211	122	569	794	853	1279	-1.67008	-1.67073	3.60028	5.63055e-07	4.43259e-06	0.755501	0.755614	4.4574	0.0489086	0.227405
1181626	1181350	-	0	Membrane bound Mitochondrial with score 5.2	10.4429	1.68741	23.0959	0.338072	18.303	4.70493	370	318	1045	1105	935	761	-1.21859	-1.21884	4.38279	0.00057177	0.00250038	-0.188883	-0.188907	4.60515	0.688285	0.939379
1181627	1181351	-	0	Plasma membrane with score 2.9	43.7356	4.75832	55.5587	5.74458	24.4886	0.351379	2274	1682	3954	3481	1477	1960	-0.513874	-0.513897	6.42173	0.207117	0.368656	-1.00579	-1.00584	6.07272	0.00150403	0.013637
41898	41898	-	0	Membrane bound Mitochondrial with score 3.6	4.95252	1.64748	6.04243	1.66779	5.26485	1.12861	73	88	104	204	104	195	-0.438558	-0.439052	1.86315	0.433331	0.616018	0.0597402	0.0597913	1.92368	0.910238	0.987251
1081771	1081495	-	0	Cytoplasmic with score 2.3	5.49556	0.827397	1.47138	0.00571407	1.60252	0.18302	419	334	150	152	170	175	1.72893	1.72987	3.14007	1.04595e-06	7.91087e-06	0.322277	0.322524	2.05002	0.486181	0.847708
1142013	1141737	-	0	Nuclear with score 6.3	74.5613	3.22385	81.4294	11.0807	81.7758	8.32497	4815	3091	5007	7102	5907	6430	-0.231323	-0.231329	7.2332	0.60942	0.765038	0.164937	0.164941	7.2637	0.720971	0.948881
1142014	1141738	-	0	Membrane bound Extracellular (Secreted) with score 7.1	113.257	20.0445	47.3738	0.490638	44.0061	4.58875	506	431	281	300	261	286	1.1156	1.11597	3.63743	0.00371645	0.012978	0.0407523	0.0407696	2.83615	0.931344	0.99154
41901	41901	-	0	Cytoplasmic with score 7.7	-	-	-	-	0.38712	0.0201797	2	0	0	0	6	11	-	-	-	-	-	-	-	-	-	-
1162021	1161745	-	0	Membrane bound Endoplasmic reticulum with score 5.5	96.5751	6.33366	111.721	17.8693	36.6093	7.3051	3964	2070	5573	4342	1679	1544	-0.390424	-0.390437	6.89198	0.36617	0.552071	-1.48628	-1.48635	6.34882	1.94161e-05	0.000292177
1100627	1100351	-	0	Cytoplasmic with score 6.2	59.3301	0.713974	88.6264	2.30315	32.1861	2.51476	2724	1571	4487	4569	1540	1797	-0.723176	-0.723205	6.61889	0.0342038	0.0870215	-1.31801	-1.31808	6.25656	1.14165e-06	2.2046e-05
1142015	1141739	-	0	Cytoplasmic with score 7.2	7.88857	0.348441	6.72253	0.527538	4.00977	0.12222	252	171	256	239	140	179	0.150917	0.150996	2.83311	0.748711	0.861845	-0.520817	-0.521146	2.35561	0.231034	0.607084
1142017	1141741	-	0	Extracellular (Secreted) with score 7.2	57.001	7.98588	151.222	28.5599	127.465	32.7365	644	502	2536	1875	2060	1652	-1.54496	-1.54514	5.33582	5.77727e-06	3.91189e-05	-0.10376	-0.103767	5.69077	0.83114	0.973942
1116233	1115957	-	0	Membrane bound Endoplasmic reticulum with score 7.8	4.86466	0.870258	2.59048	0.26461	2.05539	0.348937	200	161	153	131	117	110	0.75092	0.751492	2.37933	0.0868998	0.186039	-0.190957	-0.191147	1.70918	0.693622	0.94097
1156401	1156125	-	0	Membrane bound Mitochondrial with score 5.6	16.0972	0.982515	6.95743	0.730912	6.69438	1.73717	1056	695	604	534	614	478	0.99511	0.995287	4.52998	0.00360134	0.0126274	0.0920983	0.0921183	3.83232	0.85073	0.979646
1162027	1161751	3.2.1.139	0	Membrane bound Extracellular (Secreted) with score 6.6	2.89747	0.26881	1.3919	0.25023	0.713577	0.124048	269	134	150	116	73	70	0.921132	0.92185	2.39394	0.0268418	0.0713181	-0.767855	-0.768848	1.38374	0.0940901	0.355077
1131396	1131120	2.3.1.48	0	Cytoplasmic with score 4.7	6.13242	1.0978	2.5794	0.0832788	3.32894	0.209557	306	124	116	131	149	176	1.09793	1.09881	2.39383	0.00638296	0.020869	0.518353	0.518811	1.87109	0.235246	0.61291
1142020	1141744	-	0	Membrane bound Extracellular (Secreted) with score 7.6	17.1933	2.22451	4.3523	0.945291	4.26852	0.954621	189	87	56	39	50	43	1.84691	1.84998	1.57814	5.53507e-06	3.75867e-05	0.100061	0.100313	0.311427	0.848359	0.979265
1131397	1131121	3.2.1.23	0	Membrane bound Extracellular (Secreted) with score 4.1	0.32682	0.0785171	0.694998	0.0178052	0.700609	0.0182866	93	25	161	138	139	146	-1.08884	-1.09031	1.61263	0.0241475	0.0653465	0.055529	0.0555749	1.90011	0.908407	0.986959
1116241	1115965	-	0	Cytoplasmic with score 3.7	3.38905	0.0696479	1.62352	0.205186	2.33204	0.000753677	211	118	92	128	138	185	0.935402	0.936281	2.11708	0.0205039	0.0567389	0.672023	0.672659	1.792	0.119736	0.415097
1156404	1156128	-	0	Cytoplasmic with score 8.7	10.9901	1.85992	14.304	0.336104	7.81212	1.4956	420	354	743	778	427	388	-0.552279	-0.552405	4.11773	0.1957	0.352589	-0.757307	-0.757478	3.87057	0.0599624	0.264379
1203082	1202806	-	0	Membrane bound Golgi with score 3.9	2.02116	0.472756	2.11906	0.162718	1.41983	0.156497	82	72	104	105	75	77	-0.027559	-0.027619	1.5175	0.954784	0.978644	-0.331226	-0.331695	1.20914	0.478381	0.841431
1081541	1081265	-	0	Membrane bound Mitochondrial with score 4.0	0.499492	0.0433827	0.284502	0.0417995	0.278079	0.0189075	25	17	22	18	14	24	-	-	-	-	-	-	-	-	-	-
1203084	1202808	-	0	Plasma membrane with score 7.8	4.11986	0.909329	1.08316	0.304888	1.57858	0.0106282	219	82	33	70	67	94	1.84292	1.84577	1.67052	8.32563e-05	0.000445244	0.766509	0.768017	0.768761	0.125354	0.427808
1081133	1080857	-	0	Membrane bound Endoplasmic reticulum with score 5.5	4.03626	1.76343	1.81027	0.00670723	1.91325	0.0607071	542	127	188	204	178	246	0.977348	0.977858	2.98258	0.0604742	0.13902	0.223986	0.224124	2.36678	0.62898	0.921821
1203090	1202814	-	0	Nuclear with score 8.3	10.121	1.48237	9.66141	0.849775	8.62119	0.303861	767	344	638	798	578	732	-0.055162	-0.0551723	4.24787	0.906376	0.951694	-0.0113749	-0.011377	4.10476	0.980583	0.996169
1116252	1115976	2.4.1.132;2.4.1.257	0	Membrane bound Endoplasmic reticulum with score 7.6	17.4623	1.15303	37.9399	6.1609	29.2368	3.43567	806	542	1696	2558	1278	2159	-1.26506	-1.26519	5.33851	8.76683e-05	0.000464627	-0.20507	-0.205083	5.57009	0.658826	0.931968
1080721	1080445	-	0	Membrane bound Endoplasmic reticulum with score 4.6	13.819	0.0416834	21.9549	3.03205	14.3459	0.952067	2250	1379	3563	5204	2292	3592	-0.8971	-0.89714	6.49833	0.00853807	0.0268636	-0.467474	-0.467491	6.49755	0.272508	0.664426
41920	41920	-	0	Membrane bound Extracellular (Secreted) with score 8.3	0.555036	0.167486	0.227175	0.0588058	0.202679	0.0951026	18	6	3	8	4	11	-	-	-	-	-	-	-	-	-	-
1116259	1115983	-	0	Cytoplasmic with score 5.4	0.372632	0.103791	0.408771	0.0684133	0.322784	0.0672576	12	13	21	17	18	14	-	-	-	-	-	-	-	-	-	-
1100656	1100380	3.5.3.11	0	Extracellular (Secreted) with score 7.8	0.0619339	0.00836246	0.0168395	0.00692701	0.10551	0.00914617	5	2	1	2	9	10	-	-	-	-	-	-	-	-	-	-
1170585	1170309	-	0	Membrane bound Vacuolar with score 7.6	0.096639	0.0662759	0.049585	0.00576028	0.108894	0.0516246	10	1	3	4	8	6	-	-	-	-	-	-	-	-	-	-
1080800	1080524	-	0	Membrane bound Golgi with score 8.3	0.347146	0.0472657	0.115242	0.00627788	0.273908	0.0691111	19	16	8	9	21	20	-	-	-	-	-	-	-	-	-	-
1156411	1156135	-	0	Plasma membrane with score 6.8	5.16527	0.464816	7.38651	0.286941	5.45399	0.0305713	391	273	617	738	440	608	-0.638245	-0.638413	3.9138	0.111521	0.227255	-0.257571	-0.257625	3.90547	0.56815	0.895083
1181645	1181369	-	0	Nuclear with score 6.6	47.0738	2.68206	43.9974	2.68268	46.2275	3.74479	3266	2155	3259	4020	3044	4923	-0.040615	-0.0406167	6.59442	0.930516	0.966071	0.230605	0.230612	6.5687	0.61061	0.914504
1142023	1141747	5.4.99.5	0	Mitochondrial with score 5.1	45.6595	4.4128	61.2024	3.20585	63.2363	3.26485	1428	1013	2398	2317	2223	2705	-0.559529	-0.55957	5.74424	0.150364	0.28713	0.181068	0.181077	5.92327	0.690769	0.940225
1181647	1181371	-	0	Cytoplasmic with score 7.0	60.7552	1.00169	163.027	28.8615	120.451	3.85311	1875	1141	6687	4972	3948	4916	-1.59697	-1.59704	6.72199	1.63726e-07	1.38106e-06	-0.287585	-0.287592	7.00635	0.525413	0.870377
49435	49435	-	0	Cytoplasmic with score 8.0	70.0862	9.81616	89.211	4.59246	70.324	0.500849	1435	1133	2192	2626	1670	2239	-0.490297	-0.490331	5.79727	0.233513	0.403243	-0.186303	-0.186314	5.76487	0.681745	0.936226
1170592	1170316	-	0	Nuclear with score 7.5	164.502	10.8813	725.249	79.4317	1322.63	114.008	2726	1438	10749	14739	18585	29956	-2.26849	-2.26855	7.69111	9.37373e-18	1.91928e-16	1.03283	1.03284	8.86013	0.00362021	0.0287967
1170593	1170317	-	0	Membrane bound Endoplasmic reticulum with score 7.6	26.7839	0.511556	18.0863	0.489457	13.1063	0.86531	1341	766	996	1015	680	810	0.418589	0.41864	4.98985	0.312789	0.496288	-0.312129	-0.312174	4.45372	0.476711	0.839746
1081175	1080899	-	0	Cytoplasmic with score 4.6	5.75613	0.38527	2.12552	0.263897	2.12846	0.242087	613	292	261	218	244	252	1.23169	1.23217	3.44521	0.000760557	0.00323083	0.17642	0.176509	2.63575	0.711459	0.946177
1149461	1149185	-	0	Membrane bound Mitochondrial with score 5.2	78.3269	3.18923	63.6167	4.06725	35.3366	3.32869	2746	1776	2313	2876	1400	1556	0.182282	0.182291	6.22026	0.6889	0.822584	-0.679763	-0.679807	5.66114	0.0598634	0.264132
41934	41934	-	0	Cytoplasmic with score 8.0	0.571618	0.0326105	0.19799	0.0488168	0.356062	0.166906	12	6	5	7	11	4	-	-	-	-	-	-	-	-	-	-
1149462	1149186	-	0	Membrane bound Mitochondrial with score 4.4	2.51625	0.282631	0.744181	0.0798353	1.76831	0.00266124	206	103	57	75	130	184	1.5619	1.56393	1.81988	3.00338e-05	0.000176409	1.36154	1.36328	1.52058	0.000367584	0.00399544
1203139	1202863	-	0	Cytoplasmic with score 6.1	0.663422	0.223043	0.361487	0.204059	0.365446	0.0571322	53	14	11	36	19	31	-	-	-	-	-	-	-	-	-	-
1081050	1080774	-	0	Membrane bound Mitochondrial with score 7.4	3.67712	0.327012	0.0417372	0.0239354	0.203581	0.0343781	181	131	6	1	12	12	5.80982	5.8655	1.48063	3.9394e-31	1.56895e-29	-	-	-	-	-
1170600	1170324	-	0	Plasma membrane with score 6.3	0.464559	0.113103	0.213498	0.0289251	0.240562	0.0168371	100	34	34	48	42	55	0.997179	0.999676	0.758931	0.0373225	0.0937113	0.36084	0.36185	0.227886	0.459202	0.828601
1181654	1181378	-	0	Extracellular (Secreted) with score 6.6	1.063	0.0759681	1.48116	0.229147	1.27159	0.335422	34	23	61	49	53	44	-0.583584	-0.585437	0.395958	0.232385	0.401959	-0.0460898	-0.0462158	0.442529	0.928029	0.991189
1149466	1149190	-	0	Mitochondrial with score 3.1	10.4923	1.29843	6.37332	2.33508	7.69901	1.86857	512	239	413	202	407	337	0.581965	0.582181	3.40103	0.259091	0.435773	0.405879	0.406026	3.1326	0.463692	0.83233
1100676	1100400	-	0	Cytoplasmic with score 5.5	18.1955	0.145599	12.1373	0.166009	10.5704	0.529151	1246	751	922	968	759	926	0.441408	0.441464	4.91288	0.282253	0.461731	-0.0462766	-0.0462831	4.48779	0.92083	0.989878
1162048	1161772	-	0	Nuclear with score 6.0	68.1668	1.24475	41.7478	2.25773	53.5419	6.02568	5178	3197	3713	3582	4557	4932	0.563679	0.563697	6.93382	0.139822	0.271503	0.506688	0.506703	6.73459	0.205184	0.570019
1100684	1100408	-	0	Nuclear with score 5.1	16.7962	1.33186	24.1894	0.684246	15.8082	0.189395	1094	745	1845	2091	1134	1511	-0.711153	-0.711219	5.42029	0.044419	0.107976	-0.459101	-0.459137	5.35404	0.252108	0.637719
1142034	1141758	-	0	Nuclear with score 4.1	37.3139	0.024647	62.7944	5.37746	64.3911	2.96661	1537	898	2526	3216	2492	3674	-0.875503	-0.875562	5.90019	0.0063319	0.0207164	0.211781	0.21179	6.2157	0.640281	0.925085
1070307	1070031	-	0	Cytoplasmic with score 7.7	44.3232	1.42215	47.5854	1.81288	35.5641	0.871115	1521	960	1747	2023	1252	1628	-0.230134	-0.230153	5.55815	0.60772	0.763512	-0.271561	-0.271582	5.3732	0.538091	0.87679
1156423	1156147	-	0	Nuclear with score 6.7	2.692	0.620835	0.926045	0.0778369	1.04153	0.00455716	238	87	67	89	79	107	1.34516	1.34674	1.90385	0.00154608	0.00603286	0.370211	0.370757	1.1321	0.425524	0.806868
1131433	1131157	-	0	Cytoplasmic with score 4.7	0.88307	0.267406	0.518361	0.0641678	0.417418	0.0255441	21	7	9	13	8	10	-	-	-	-	-	-	-	-	-	-
1100693	1100417	-	0	Nuclear with score 9.3	10.7718	4.4862	11.7341	1.74085	9.89311	0.125835	527	128	372	541	338	449	-0.258502	-0.258587	3.49999	0.632103	0.781354	-0.0929001	-0.0929277	3.40993	0.844411	0.97773
1116299	1116023	-	0	Plasma membrane with score 6.2	49.0395	5.63717	24.8766	1.47786	35.6355	0.652371	3068	1438	1423	1737	1951	2741	0.831739	0.831796	5.88539	0.0137457	0.0404443	0.682101	0.682146	5.62692	0.0550687	0.247795
1116300	1116024	-	0	Membrane bound Mitochondrial with score 7.1	5.63558	0.105456	5.23081	0.608796	7.30699	0.0956251	386	225	343	466	480	681	-0.0420322	-0.0420473	3.42893	0.92894	0.965514	0.635038	0.635204	3.63364	0.121005	0.418535
1116304	1116028	-	0	Plasma membrane with score 4.5	63.0569	0.879318	65.731	3.90602	97.9141	3.98102	3664	2222	3985	4902	6064	7700	-0.226104	-0.226112	6.79381	0.614906	0.76957	0.751771	0.751788	7.16094	0.0293663	0.156781
1100701	1100425	3.1.2.4	0	Membrane bound Mitochondrial with score 5.8	61.6009	4.76352	131.771	12.0144	99.3288	5.92673	3430	1756	6825	8855	4852	7463	-1.25829	-1.25832	7.22375	1.74737e-05	0.0001078	-0.242599	-0.242604	7.43796	0.591284	0.908914
1116308	1116032	-	0	Mitochondrial with score 8.8	89.6343	3.29175	156.828	0.0402701	112.257	1.46273	2832	1549	5212	5634	3364	4651	-0.962909	-0.962944	6.79132	0.00142272	0.00560243	-0.326663	-0.326671	6.87381	0.449271	0.823089
1100709	1100433	-	0	Mitochondrial with score 9.3	90.2085	3.32254	152.939	12.2421	94.6041	10.2968	4053	2244	6634	8419	3618	6130	-0.905369	-0.905392	7.27879	0.00524435	0.0175724	-0.529633	-0.529644	7.25534	0.19895	0.562869
49445	49445	-	0	Membrane bound Mitochondrial with score 8.3	34.2489	0.0564885	42.2526	5.72985	34.6508	0.284913	622	371	957	784	618	861	-0.457241	-0.457327	4.35666	0.284397	0.464352	-0.133609	-0.133629	4.33422	0.77438	0.958548
1203198	1202922	-	0	Cytoplasmic with score 7.5	1.96441	0.118033	1.34809	0.0354791	2.66519	0.219887	56	31	41	43	63	96	0.399643	0.400813	0.450537	0.407808	0.592383	1.02424	1.02651	0.658235	0.0165104	0.0991716
1156430	1156154	3.1.2.6	1	Mitochondrial with score 5.3	34.6595	0.423255	21.3093	2.3079	17.1037	1.16723	3500	2149	2402	2115	1780	2097	0.683275	0.683308	6.31773	0.0587631	0.135847	-0.103021	-0.103027	5.72034	0.824042	0.973097
1142043	1141767	-	0	Nuclear with score 7.1	99.6639	1.83015	62.9599	4.09411	34.3491	4.25132	4110	2351	2580	3177	1543	1633	0.523574	0.523595	6.56115	0.177168	0.327194	-0.72216	-0.722203	5.79502	0.0440743	0.211762
1131443	1131167	2.7.1.23	0	Cytoplasmic with score 5.2	33.3903	2.97547	66.957	4.31011	94.8926	1.32137	2085	1023	3894	4700	5337	7259	-1.13885	-1.13891	6.39515	9.77576e-05	0.000514345	0.665784	0.6658	7.05979	0.0650362	0.281348
41958	41958	-	0	Nuclear with score 4.5	45.2869	1.40287	52.9912	2.50141	47.1806	4.47178	1199	744	1649	1599	1411	1560	-0.376284	-0.376321	5.2836	0.374061	0.56033	-0.00321122	-0.00321151	5.29128	0.9945	0.998777
1203221	1202945	-	0	Nuclear with score 9.4	12.1941	0.273403	18.9888	1.38505	13.0444	0.0956682	619	350	1097	1020	635	871	-0.780357	-0.780493	4.50747	0.0303398	0.0789571	-0.384713	-0.384767	4.49817	0.369539	0.765218
1181678	1181402	-	0	Cytoplasmic with score 8.8	35.8126	1.40966	50.0431	5.56451	39.9741	0.567022	487	301	809	703	531	749	-0.579519	-0.579651	4.10273	0.15585	0.295336	-0.137841	-0.137866	4.12758	0.766848	0.958463
1116330	1116054	-	0	Cytoplasmic with score 4.4	16.1684	0.193626	9.03328	0.488848	5.13204	0.248964	1961	1137	1121	1348	641	800	0.686235	0.686297	5.43932	0.0513478	0.121716	-0.655497	-0.655585	4.60158	0.0778332	0.314919
1142047	1141771	-	0	Nuclear with score 5.7	150.09	7.1279	117.906	7.58087	96.5712	6.56746	2275	1417	2241	2027	1617	1885	0.154869	0.154879	5.93362	0.735547	0.853152	-0.166344	-0.166355	5.60772	0.716223	0.946472
1080611	1080335	2.7.1.29;2.7.1.28	0	Cytoplasmic with score 6.0	38.002	5.16798	6.30216	1.34305	8.61279	0.792077	2114	1661	347	577	500	819	2.45699	2.45735	5.32583	2.9187e-14	4.65365e-13	0.621067	0.62121	3.81079	0.165813	0.506706
41964	41964	-	0	Membrane bound Extracellular (Secreted) with score 3.3	0.496737	0.0372771	-	-	0.187664	0.00509153	7	3	0	2	2	3	-	-	-	-	-	-	-	-	-	-
1100736	1100460	-	0	Cytoplasmic with score 3.6	23.0661	1.7673	26.087	0.573237	22.8516	1.16551	6829	3464	7498	8381	6426	7810	-0.294045	-0.29405	7.6026	0.504191	0.67861	-0.0359076	-0.0359082	7.55885	0.938571	0.992698
1100740	1100464	2.7.11.1	0	Cytoplasmic with score 4.2	3.86898	0.0724631	3.39926	0.114494	2.47501	0.18713	1191	729	1011	1251	815	938	0.133085	0.133101	4.99818	0.772674	0.876595	-0.239054	-0.239085	4.65055	0.595456	0.910714
1116348	1116072	-	0	Membrane bound Mitochondrial with score 4.3	43.5904	1.0639	11.0836	0.631717	14.023	1.62014	2183	1369	599	720	641	1098	1.8025	1.80272	5.3169	7.19572e-13	1.05331e-11	0.494264	0.494346	4.25615	0.246776	0.630814
1116350	1116074	2.7.7.7	0	Nuclear with score 3.1	9.64164	0.526335	8.96784	0.757706	5.1547	0.315488	1164	624	1038	1324	621	750	-0.0552324	-0.0552391	4.96404	0.905532	0.951366	-0.659133	-0.659225	4.53479	0.0815031	0.324867
1116352	1116076	-	0	Plasma membrane with score 6.6	20.1098	1.6678	42.6416	3.56429	34.7614	2.57258	1763	899	3472	4492	2589	4181	-1.24328	-1.24335	6.25171	1.4025e-05	8.74388e-05	-0.13249	-0.132494	6.51251	0.774943	0.958548
1203289	1203013	-	0	Plasma membrane with score 7.1	0.718663	0.144495	1.33855	0.251288	1.10834	0.0299636	41	35	80	126	72	103	-1.02663	-1.02874	1.10247	0.0277056	0.0732736	-0.117448	-0.117603	1.27286	0.810729	0.968629
1181690	1181414	-	0	Cytoplasmic with score 9.2	28.8769	5.16506	76.926	14.7269	190.698	10.354	1803	743	3589	5763	9456	14436	-1.57183	-1.57192	6.38699	3.77262e-06	2.63581e-05	1.46563	1.46566	7.71389	2.14616e-05	0.000319845
1149492	1149216	-	0	Cytoplasmic with score 6.9	497.13	23.2013	66.0407	0.65522	99.7643	14.1566	37709	24459	6444	6853	9319	9687	2.60238	2.6024	9.30952	1.49759e-23	4.1946e-22	0.649076	0.649087	7.68281	0.0849382	0.333499
1149493	1149217	-	0	Membrane bound Mitochondrial with score 6.0	6.51979	0.393719	5.58569	0.124268	5.15491	0.71475	409	276	395	446	389	394	0.08718	0.0872072	3.55492	0.852555	0.922178	0.0328219	0.0328314	3.36114	0.944633	0.993481
1004070	1004070	-	0	Membrane bound Lysosomal with score 6.6	29.2621	1.67036	24.2522	0.331936	20.1588	2.0999	881	576	853	881	696	765	0.125075	0.125094	4.61697	0.786646	0.88556	-0.119791	-0.11981	4.32887	0.795914	0.964664
41975	41975	-	0	Membrane bound Mitochondrial with score 4.2	2.96031	0.256905	3.64863	0.142686	4.24402	0.370301	88	66	129	149	153	171	-0.460468	-0.461033	1.72829	0.313629	0.497019	0.347963	0.348251	1.94281	0.446217	0.820938
1116363	1116087	-	0	Mitochondrial with score 4.7	128.66	4.60686	290.405	37.3192	329.419	52.0886	6330	4039	14031	19617	14004	26126	-1.31597	-1.31599	8.30597	2.65667e-05	0.000157713	0.346067	0.34607	8.83674	0.451151	0.824536
1081606	1081330	-	0	Membrane bound Mitochondrial with score 3.6	1.11238	0.0821536	0.801557	0.183393	0.613641	0.118234	67	44	75	48	46	45	0.212191	0.212633	0.896536	0.676872	0.813731	-0.312927	-0.313667	0.482786	0.545283	0.882345
1142068	1141792	-	0	Extracellular (Secreted) with score 8.2	36.3636	4.1043	14.861	0.9827	9.42654	1.09637	439	208	190	177	112	121	1.13506	1.13566	2.99229	0.00228684	0.00850493	-0.53103	-0.531486	1.92565	0.230865	0.606813
1181697	1181421	-	0	Membrane bound Golgi with score 3.3	12.255	0.554534	16.7302	1.03308	18.7135	0.213117	352	229	574	544	542	764	-0.572708	-0.572885	3.67001	0.166719	0.311801	0.329172	0.329241	3.93107	0.457375	0.826952
1170648	1170372	-	0	Membrane bound Extracellular (Secreted) with score 7.9	1.94971	1.14945	0.268306	0.00589082	0.233319	0.0199301	161	24	15	17	12	19	2.68304	2.6937	0.739958	9.55832e-05	0.000504028	-	-	-	-	-
1116370	1116094	-	0	Membrane bound Mitochondrial with score 7.6	14.037	1.29185	4.23191	0.272091	3.19022	0.988279	381	270	131	158	126	89	1.56431	1.56524	2.94873	7.00819e-06	4.63157e-05	-0.264292	-0.264561	1.69204	0.602527	0.913279
1181699	1181423	-	0	Cytoplasmic with score 7.2	15.5812	0.509983	11.9211	0.543642	8.05011	0.995092	547	350	463	535	319	347	0.220928	0.220985	3.86947	0.628465	0.779409	-0.452767	-0.452907	3.38254	0.2944	0.691327
1156449	1156173	-	0	Membrane bound Mitochondrial with score 6.6	38.4549	3.13716	40.0843	2.40218	30.3879	0.0313413	1526	1033	1694	2003	1232	1653	-0.143421	-0.143433	5.56995	0.754926	0.865195	-0.242842	-0.24286	5.35744	0.586294	0.906531
1116377	1116101	-	0	Nuclear with score 7.4	1.57593	0.179249	1.09755	0.0971365	1.0402	0.061896	74	57	59	75	53	78	0.361911	0.362559	1.08151	0.449923	0.630847	0.079119	0.079272	0.767137	0.870741	0.983186
1162085	1161809	-	0	Nuclear with score 8.2	7.61808	0.0496742	10.3381	0.0750888	9.47803	0.170859	340	200	490	536	419	551	-0.567472	-0.567662	3.54424	0.166966	0.31214	0.0335197	0.0335281	3.64745	0.942911	0.993186
1156451	1156175	-	0	Cytoplasmic with score 5.7	33.8787	1.59884	34.4266	1.19107	32.1408	0.229333	4523	2439	4603	5320	4023	5540	-0.167177	-0.167182	6.98193	0.714402	0.839711	0.058649	0.0586505	6.92723	0.89965	0.986496
56633	56633	-	0	Membrane bound Mitochondrial with score 4.4	75.568	2.34869	138.993	13.9213	136.646	0.653885	2276	1279	4048	5337	3987	5506	-1.04453	-1.04458	6.54972	0.000599118	0.00260123	0.131996	0.132	6.88092	0.774874	0.958548
1162089	1161813	-	0	Cytoplasmic with score 5.0	7.89346	0.627251	14.4393	0.932118	7.97113	0.112642	261	184	527	643	291	380	-1.00291	-1.00326	3.57311	0.00661359	0.0215113	-0.683857	-0.684052	3.51644	0.0817421	0.325391
1100784	1100508	-	0	Membrane bound Lysosomal with score 8.2	56.6858	4.09818	70.3773	0.656156	45.9752	3.8325	3787	1968	4721	5197	3073	3558	-0.449463	-0.449478	6.85667	0.267533	0.44509	-0.455505	-0.455519	6.68869	0.259801	0.647789
1156454	1156178	-	0	Cytoplasmic with score 4.2	53.0892	4.44415	20.2411	1.60135	18.7311	1.67149	2561	1801	1252	1153	1063	1209	1.24697	1.24707	5.77964	2.52629e-05	0.000150826	0.0394741	0.0394783	4.88126	0.932548	0.991831
1181709	1181433	-	0	Membrane bound Mitochondrial with score 5.9	19.134	0.793272	14.389	0.445115	7.63737	0.288527	704	454	639	640	304	380	0.229194	0.22924	4.23473	0.613318	0.768334	-0.786704	-0.786916	3.61157	0.0353383	0.18049
1142076	1141800	-	0	Membrane bound Mitochondrial with score 7.5	59.0929	1.44732	43.0546	0.751081	25.3042	1.81118	2230	1394	1806	1871	1000	1214	0.347712	0.347735	5.8193	0.414941	0.598324	-0.612439	-0.612493	5.19622	0.0942259	0.355295
1116400	1116124	1.17.4.1	1	Cytoplasmic with score 7.7	96.355	1.27186	355.164	34.4525	321.95	24.1869	4195	2438	15503	20011	12989	20430	-2.05893	-2.05896	8.20953	6.34661e-15	1.07938e-13	0.0160814	0.0160815	8.74159	0.972654	0.995624
1181712	1181436	-	0	Nuclear with score 8.3	40.5273	5.68126	82.278	5.07514	69.0484	2.90357	710	544	1833	1800	1291	1894	-1.13087	-1.131	5.16528	0.000452769	0.00202533	-0.0875697	-0.0875761	5.41056	0.850202	0.979646
1181713	1181437	-	0	Nuclear with score 9.2	24.9354	3.52004	14.9447	0.707415	10.2326	0.608244	2742	1219	1504	1782	1053	1254	0.57904	0.579081	5.78621	0.135749	0.265671	-0.385535	-0.38557	5.1243	0.358582	0.754274
1081639	1081363	-	0	Plasma membrane with score 9.5	1.12203	0.0885598	0.755354	0.0723203	0.577262	0.102319	63	41	51	49	42	37	0.421395	0.422408	0.708221	0.375573	0.561766	-0.207109	-0.207709	0.234531	0.678583	0.935283
1181714	1181438	-	0	Cytoplasmic with score 6.0	2.42619	0.0535306	1.84065	0.351455	2.29865	0.234407	48	28	46	33	47	52	0.292054	0.292997	0.318129	0.56392	0.728856	0.441885	0.443135	0.232504	0.371996	0.767927
1162098	1161822	-	0	Membrane bound Mitochondrial with score 4.1	7.37962	0.00680764	2.10807	0.100199	4.08382	0.563589	168	99	54	54	80	142	1.65983	1.66239	1.61202	6.25634e-06	4.2031e-05	1.13102	1.13291	1.08312	0.00808026	0.0565185
1203375	1203099	-	0	Membrane bound Mitochondrial with score 9.7	17.4693	1.6215	0.894485	0.0638034	1.69092	0.141053	547	383	38	34	52	84	4.07318	4.07845	3.11842	3.26142e-33	1.36215e-31	1.01535	1.01799	0.440044	0.0229337	0.129203
1181716	1181440	-	0	Membrane bound Mitochondrial with score 8.8	60.2325	4.57275	2.40869	0.301174	2.72618	0.158429	2221	1516	113	101	116	137	4.50757	4.50937	5.1036	4.14368e-66	4.16087e-64	0.358775	0.35916	1.58245	0.436436	0.814034
1080675	1080399	-	0	Nuclear with score 5.4	3.1544	0.243614	1.44082	0.0588479	1.29026	0.102064	224	163	119	136	106	131	0.995479	0.996267	2.37333	0.0118523	0.0356287	0.0142376	0.0142513	1.64596	0.976264	0.995711
1203387	1203111	-	0	Plasma membrane with score 9.2	13.3057	1.49265	12.2124	1.03092	2.67011	0.0838808	719	545	743	950	175	217	-0.0116082	-0.0116108	4.50736	0.980257	0.990777	-1.98677	-1.98743	3.6748	5.82286e-11	2.39133e-09
1170672	1170396	-	0	Plasma membrane with score 4.5	1.32281	0.298459	0.20311	0.0329466	1.36833	0.330268	40	15	4	6	25	57	-	-	-	-	-	-	-	-	-	-
42002	42002	-	0	Cytoplasmic with score 7.2	0.501944	0.0944156	0.278976	0.00385695	0.289467	0.00540637	39	15	21	21	17	28	-	-	-	-	-	-	-	-	-	-
1100801	1100525	-	0	Membrane bound Endoplasmic reticulum with score 8.2	24.8035	4.61047	24.2164	1.04502	14.3187	1.01709	1225	495	1143	1131	626	744	-0.113907	-0.113921	4.8879	0.807164	0.897493	-0.611225	-0.611312	4.50606	0.110077	0.394052
1170675	1170399	-	0	Mitochondrial with score 6.3	0.14098	0.0141687	0.0256861	0.00185887	0.128629	0.0959148	2	1	1	1	1	4	-	-	-	-	-	-	-	-	-	-
1170676	1170400	-	0	Membrane bound Extracellular (Secreted) with score 5.4	0.0768163	0.0043803	0.0111378	0.00294079	0.0846769	0.0227217	3	3	1	2	4	4	-	-	-	-	-	-	-	-	-	-
1170677	1170401	-	0	Cytoplasmic with score 8.2	1.05755	0.0606777	0.323262	0.00300866	0.684836	0.100447	43	24	11	14	24	41	1.76387	1.77525	-0.359299	0.000313183	0.00146416	-	-	-	-	-
1156460	1156184	-	0	Plasma membrane with score 5.8	2.36405	0.079575	1.06406	0.0164513	3.54549	0.231703	110	58	51	56	144	219	0.992633	0.994518	1.13351	0.0168621	0.0480413	1.86422	1.86677	1.59827	3.25156e-07	7.14556e-06
1116408	1116132	-	0	Membrane bound Peroxisomal with score 3.7	4.46724	0.38942	3.65914	0.261338	3.55089	1.09096	290	140	242	227	263	194	0.197063	0.197176	2.77753	0.67411	0.812323	0.11847	0.118531	2.57219	0.813879	0.969265
1156463	1156187	-	0	Cytoplasmic with score 5.7	4.25534	0.227241	4.12267	0.0755729	2.43635	0.449331	196	102	191	215	127	117	-0.105579	-0.105652	2.4166	0.822672	0.905604	-0.594101	-0.594577	2.04001	0.182315	0.535325
1131496	1131220	-	0	Plasma membrane with score 9.4	0.0650334	0.0504431	0.109126	0.0852355	0.212668	0.0228282	5	1	7	2	7	10	-	-	-	-	-	-	-	-	-	-
1142086	1141810	-	0	Cytoplasmic with score 7.8	119.926	1.50573	193.919	8.33431	483.732	80.88	3271	1871	5922	5724	10558	20057	-0.829538	-0.829565	6.94393	0.0115157	0.0347607	1.47413	1.47415	8.05114	1.68361e-05	0.000257681
42009	42009	-	0	Cytoplasmic with score 9.2	0.578287	0.170292	0.151191	0.0305179	0.135547	0.0237215	44	15	14	9	7	16	-	-	-	-	-	-	-	-	-	-
1170684	1170408	-	0	Golgi with score 9.3	-	-	0.0200928	0.0063725	0.0129884	0.00696035	2	0	3	3	1	2	-	-	-	-	-	-	-	-	-	-
1149524	1149248	-	0	Cytoplasmic with score 5.8	0.0307542	0.0250659	0.0704506	0.0589187	0.0314371	0.0120482	7	1	1	3	4	3	-	-	-	-	-	-	-	-	-	-
1131501	1131225	-	0	Membrane bound Golgi with score 8.5	0.0314989	0.0228032	0.0708058	0.0102068	0.0800522	0.0207084	4	1	4	4	6	6	-	-	-	-	-	-	-	-	-	-
42013	42013	-	0	Membrane bound Extracellular (Secreted) with score 6.9	1.24807	0.162847	1.3305	0.512003	0.339733	0.0840512	18	12	26	15	6	5	-	-	-	-	-	-	-	-	-	-
1156464	1156188	-	0	Plasma membrane with score 7.9	12.9148	1.60403	62.7212	0.0857534	12.4582	2.36495	687	520	3902	4213	874	776	-2.34544	-2.34564	6.03694	1.66729e-20	3.99429e-19	-2.15166	-2.15182	5.90346	7.28347e-14	4.49693e-12
1181723	1181447	-	0	Plasma membrane with score 3.7	3.55572	1.09469	2.79547	0.0529662	1.9042	0.237776	143	45	92	104	51	89	0.209915	0.210218	1.53713	0.676917	0.813731	-0.384955	-0.385531	1.0906	0.413314	0.796948
1203438	1203162	-	0	Membrane bound Mitochondrial with score 4.4	30.5552	2.63621	124.147	20.7196	208.599	22.4026	767	391	2566	3898	4091	7098	-2.13745	-2.13766	5.7344	2.19215e-14	3.52499e-13	0.891825	0.891851	6.7852	0.0223764	0.127006
1116416	1116140	-	0	Cytoplasmic with score 3.7	2.27873	0.278731	2.91494	0.212413	1.62935	0.247504	116	53	132	166	62	112	-0.489544	-0.490082	1.80714	0.280483	0.459711	-0.676881	-0.677629	1.56404	0.131829	0.439683
1170691	1170415	-	0	Extracellular (Secreted) with score 8.6	0.126779	0.0527087	0.0925081	0.00217403	0.123802	0.101101	1	1	1	1	2	1	-	-	-	-	-	-	-	-	-	-
42017	42017	-	0	Cytoplasmic with score 7.1	-	-	0.00663503	0.000809426	0.0160674	0.0109793	0	0	1	1	1	1	-	-	-	-	-	-	-	-	-	-
1203445	1203169	-	0	Plasma membrane with score 3.1	4.09301	0.385597	1.89626	0.018986	0.593826	0.0491347	201	116	103	108	32	40	0.940516	0.941434	2.06766	0.0164981	0.0471039	-1.43131	-1.43433	0.84586	0.000296205	0.00332306
1181727	1181451	1.11.1.6	1	Membrane bound Mitochondrial with score 6.1	59.7532	3.10689	22.745	1.98431	26.4457	3.45771	3656	1931	1648	1419	1357	2360	1.19667	1.19674	6.09664	5.44468e-05	0.000304855	0.361587	0.361614	5.40512	0.41458	0.797864
1181728	1181452	1.1.1.23	0	Membrane bound Mitochondrial with score 4.8	1.09488	0.376408	0.484448	0.00105254	0.187602	0.0471033	37	41	27	30	7	14	0.886867	0.890044	0.187119	0.0851848	0.183157	-	-	-	-	-
1203454	1203178	-	0	Cytoplasmic with score 6.6	7.49273	1.99191	7.82374	0.802534	2.90577	0.529233	163	165	276	243	100	93	-0.214999	-0.215131	2.72543	0.665096	0.805803	-1.29385	-1.2949	2.16071	0.00124567	0.0115956
1131512	1131236	-	0	Cytoplasmic with score 6.8	6.53392	1.72851	0.244381	0.0286538	0.783213	0.0389969	198	200	11	13	32	47	4.49207	4.5081	1.92846	2.27998e-21	5.78515e-20	-	-	-	-	-
1170698	1170422	-	0	Cytoplasmic with score 7.4	0.875377	0.148034	0.460179	0.0251784	0.305582	0.0921824	22	18	14	18	7	16	-	-	-	-	-	-	-	-	-	-
1170699	1170423	-	0	Mitochondrial with score 3.7	0.0644794	0.0385054	-	-	0.100775	0.0343264	3	1	0	1	1	3	-	-	-	-	-	-	-	-	-	-
1100820	1100544	-	0	Plasma membrane with score 4.2	0.732561	0.0456249	0.303412	0.0270164	0.220055	0.0636674	39	25	20	19	9	24	1.07175	1.07716	-0.213154	0.0282308	0.0744332	-	-	-	-	-
1156469	1156193	-	0	Membrane bound Golgi with score 8.0	0.301564	0.14529	0.121606	0.0463036	0.231361	0.0633565	21	4	10	4	14	12	-	-	-	-	-	-	-	-	-	-
1170702	1170426	-	0	Nuclear with score 5.3	413.165	11.9176	331.826	9.31006	264.003	31.4065	3966	2471	3707	3710	2902	3137	0.162831	0.162836	6.73145	0.721763	0.845251	-0.16811	-0.168116	6.40065	0.713355	0.946472
1100827	1100551	-	0	Nuclear with score 7.4	28.4183	1.42197	20.0807	2.22502	17.3127	3.09224	3020	1618	2519	2174	2049	1989	0.317198	0.317215	6.15915	0.467641	0.646736	-0.0835881	-0.0835929	5.78549	0.858163	0.980527
1004249	1004249	-	0	Cytoplasmic with score 6.4	77.7382	0.366326	95.3967	3.44728	103.453	9.48992	2936	1748	3996	3985	4117	4644	-0.410411	-0.410428	6.56325	0.320582	0.503993	0.259255	0.259263	6.72328	0.560171	0.89195
1004257	1004257	-	0	Nuclear with score 9.3	34.558	2.27187	45.6589	1.54982	32.2685	0.731055	2594	1356	3518	3551	2235	2914	-0.505157	-0.505181	6.34785	0.196952	0.354575	-0.344458	-0.344472	6.25071	0.420634	0.802876
1142092	1141816	-	0	Nuclear with score 9.4	114.072	1.03819	63.4226	1.63179	56.4962	4.06574	680	398	402	451	353	415	0.695983	0.696165	3.91663	0.0682487	0.153626	-0.0275594	-0.0275681	3.35142	0.953153	0.99377
1082090	1081814	3.1.3.36	0	Cytoplasmic with score 7.1	22.8763	0.588031	20.4731	0.360568	15.7866	0.951507	2822	1574	2583	2886	1986	2386	0.0344508	0.0344526	6.22237	0.941002	0.971148	-0.200457	-0.200467	5.94306	0.657606	0.93165
1181736	1181460	-	0	Nuclear with score 8.8	95.5793	6.44872	119.357	29.9215	68.0496	12.0675	2948	1523	4663	3061	2295	2193	-0.469739	-0.469759	6.50329	0.286124	0.466687	-0.656215	-0.656243	6.26181	0.138991	0.4535
1131520	1131244	-	0	Membrane bound Peroxisomal with score 9.6	22.7202	0.692154	26.7737	1.3117	26.4709	1.87197	707	393	836	987	848	1009	-0.377847	-0.377914	4.44545	0.377931	0.563642	0.151285	0.151305	4.53286	0.742025	0.954716
1116438	1116162	2.7.11.22;2.7.11.1	0	Cytoplasmic with score 3.8	29.4862	0.178339	22.98	0.209476	26.0736	0.610646	3282	1934	2814	3005	2945	3836	0.200691	0.2007	6.39964	0.657098	0.799828	0.335144	0.335157	6.30748	0.434838	0.813395
1181740	1181464	-	0	Mitochondrial with score 5.5	118.405	15.0186	184.189	2.79129	130.783	3.19577	3195	1471	4858	5082	3164	4089	-0.779042	-0.779071	6.73122	0.0246722	0.0664236	-0.340164	-0.340174	6.74304	0.427188	0.80743
1081929	1081653	1.14.13.70	1	Plasma membrane with score 6.7	134.058	1.1197	103.884	2.699	80.0874	1.90575	7598	4610	6473	6715	4549	5918	0.251977	0.251982	7.60801	0.572393	0.736315	-0.2197	-0.219705	7.20539	0.625558	0.91982
1203500	1203224	2.7.11.1	0	Cytoplasmic with score 3.2	39.9646	0.885152	47.7892	3.04125	47.6424	5.15106	2903	1830	4060	3909	3859	4211	-0.383389	-0.383405	6.57388	0.362422	0.548045	0.144724	0.144729	6.66091	0.753124	0.957567
1149540	1149264	2.7.1.67	0	Nuclear with score 3.4	7.51569	0.108267	9.06572	1.13111	6.6968	0.50739	1620	924	1825	2539	1314	2049	-0.418291	-0.418322	5.67983	0.317551	0.500896	-0.268887	-0.268905	5.57989	0.549742	0.885647
44666	44666	-	0	Nuclear with score 9.3	25.9135	2.88652	11.9908	0.444181	8.30505	0.947725	613	462	373	362	246	262	0.949115	0.949379	3.86773	0.0111595	0.0338152	-0.405404	-0.40557	2.96864	0.36411	0.759259
1181745	1181469	-	0	Nuclear with score 8.0	117.703	10.4615	215.482	40.8869	143.282	19.9465	7132	5032	12626	20142	8193	14588	-1.02368	-1.02369	8.35376	0.00587091	0.019376	-0.424959	-0.424962	8.41456	0.353859	0.74968
44668	44668	-	0	Membrane bound Extracellular (Secreted) with score 5.1	10.6646	1.28207	29.9287	7.23198	27.847	4.19956	422	326	1094	1936	1046	1930	-1.59508	-1.59536	4.7575	2.00956e-05	0.000122534	0.073737	0.0737433	5.21288	0.880303	0.985211
192051	192051	-	0	Cytoplasmic with score 7.6	27.6444	0.205092	23.21	2.05466	19.8302	0.52128	3174	1846	2662	3450	2310	2984	0.0778757	0.0778792	6.40035	0.866779	0.929402	-0.0866174	-0.0866212	6.153	0.851926	0.979808
1162126	1161850	-	0	Nuclear with score 6.6	32.7711	3.16837	60.9653	11.6471	60.8192	11.0506	1817	1310	3317	5213	3028	5939	-1.03891	-1.03896	6.40899	0.003256	0.0115626	0.163364	0.163369	6.75465	0.734537	0.952405
1100857	1100581	3.6.4.12	1	Cytoplasmic with score 4.3	8.55082	1.17119	11.7242	0.0655556	9.18434	0.416661	1071	492	1437	1550	1074	1292	-0.619715	-0.619788	5.0582	0.104367	0.215326	-0.214944	-0.214964	5.06582	0.633188	0.922738
1081913	1081637	-	0	Cytoplasmic with score 5.1	20.3332	1.20539	17.1161	1.61573	17.6635	2.09275	1344	700	1288	1158	1223	1327	0.0718362	0.0718443	5.08805	0.877279	0.935449	0.18492	0.184938	4.9817	0.686067	0.938045
1082214	1081938	-	0	Cytoplasmic with score 4.5	37.1855	0.360059	50.6893	4.07448	46.26	0.667935	3576	2080	4821	6102	4299	5986	-0.588293	-0.588312	6.9348	0.11894	0.238714	0.0268	0.0268007	7.04692	0.954184	0.99377
1203558	1203282	2.7.7.6	1	Cytoplasmic with score 5.9	40.4583	2.78943	45.8441	9.02934	43.6738	5.3393	7775	4136	7174	11366	6711	11611	-0.287549	-0.287554	7.81856	0.525118	0.696737	0.0846121	0.0846132	7.83302	0.859545	0.980527
1156483	1156207	-	0	Membrane bound Endoplasmic reticulum with score 6.7	14.9176	0.588953	11.7958	1.37919	11.8128	0.200576	1524	848	1133	1549	1129	1610	0.177834	0.177852	5.26365	0.697255	0.828633	0.14421	0.144223	5.08076	0.754562	0.957857
1181754	1181478	-	0	Membrane bound Endoplasmic reticulum with score 5.8	20.8243	2.13042	32.6762	1.56269	26.9682	0.946826	2042	982	3005	3590	2304	3348	-0.800347	-0.800392	6.12803	0.0177823	0.0503442	-0.114155	-0.114159	6.25163	0.804906	0.9672
1170726	1170450	-	0	Plasma membrane with score 6.9	102.741	24.9389	112.706	0.127189	110.729	0.484851	3816	3735	6003	6563	5413	7333	-0.276121	-0.276127	7.27415	0.552314	0.72032	0.132249	0.132251	7.30741	0.773947	0.958548
44679	44679	-	0	Nuclear with score 5.9	1.8714	0.306821	3.59533	1.1509	2.86016	0.759615	36	15	44	90	34	78	-1.05442	-1.05765	0.490398	0.0413627	0.101885	-0.165448	-0.16578	0.642798	0.768881	0.958548
44680	44680	-	0	Nuclear with score 8.8	37.1332	0.444151	26.3839	1.79134	45.5983	3.13556	2407	1393	1710	2114	3081	3646	0.350316	0.350339	5.87176	0.411481	0.595427	0.94155	0.941597	6.06673	0.00268562	0.0224859
1203585	1203309	-	0	Membrane bound Golgi with score 2.7	4.30672	0.0430418	6.35757	0.654743	4.912	0.303434	134	76	189	239	139	209	-0.670239	-0.670799	2.25265	0.112676	0.228966	-0.189546	-0.189668	2.28294	0.687424	0.93891
1181758	1181482	-	0	Membrane bound Mitochondrial with score 7.6	15.0954	0.761184	20.2148	1.30646	15.1172	1.6533	620	337	811	1010	527	884	-0.579404	-0.579514	4.3587	0.143186	0.275879	-0.26947	-0.269512	4.3239	0.553499	0.888015
1156486	1156210	2.4.1.15	0	Membrane bound Mitochondrial with score 2.2	20.3409	0.168665	114.374	25.2655	132.803	29.7527	1897	1137	9145	15456	9652	20603	-2.6438	-2.64389	7.5761	2.58332e-18	5.47955e-17	0.384911	0.384915	8.40153	0.433224	0.812349
1004431	1004431	-	0	Membrane bound Mitochondrial with score 8.7	8.07091	0.053316	9.9909	1.04727	7.42285	0.967615	312	179	460	401	317	333	-0.462247	-0.462423	3.34191	0.289516	0.47027	-0.279522	-0.279615	3.25342	0.545298	0.882345
1131544	1131268	-	0	Nuclear with score 7.9	17.3571	4.25904	16.6268	1.61898	12.5822	0.303117	320	313	396	522	299	421	-0.0789936	-0.0790208	3.59386	0.87187	0.932425	-0.23619	-0.236263	3.35319	0.608379	0.914085
1142121	1141845	-	0	Extracellular (Secreted) with score 9.9	284.838	64.4621	401.876	6.81881	322.838	1.70675	5450	5071	10707	11385	7646	10276	-0.622087	-0.622097	7.94248	0.140202	0.27217	-0.190204	-0.190207	7.96247	0.675858	0.934399
1116487	1116211	-	0	Membrane bound Golgi with score 7.9	56.3942	3.19689	149.766	19.9111	99.0039	9.61984	2966	1574	7075	9937	4408	7221	-1.55872	-1.55876	7.25684	4.42183e-08	4.00553e-07	-0.445929	-0.445937	7.46372	0.300908	0.699191
50815	50815	2.7.4.3	0	Cytoplasmic with score 6.9	201.03	4.02433	164.149	3.03639	138.516	0.661816	4210	2596	3741	4180	2933	3941	0.14974	0.149745	6.816	0.743976	0.859113	-0.0914303	-0.0914334	6.52871	0.843539	0.977227
1131548	1131272	-	0	Nuclear with score 5.6	0.0990342	0.00770742	0.111569	0.0156128	0.204914	0.0312433	4	3	4	6	9	9	-	-	-	-	-	-	-	-	-	-
1116493	1116217	-	0	Membrane bound Extracellular (Secreted) with score 3.7	27.415	0.648904	23.3907	2.64468	21.5204	0.456113	1792	1024	1447	1958	1395	1819	0.0856855	0.0856924	5.55989	0.853526	0.922389	0.0377439	0.0377468	5.3702	0.935476	0.99241
1203593	1203317	-	0	Cytoplasmic with score 8.2	1.31672	0.251284	0.374364	0.00717402	0.493645	0.101231	101	43	28	28	40	33	1.67343	1.6784	0.689572	8.44901e-05	0.000451076	-	-	-	-	-
1170740	1170464	-	0	Membrane bound Mitochondrial with score 8.5	6.94331	0.131186	4.20723	0.106333	3.06197	0.0646413	392	222	248	280	164	231	0.570313	0.570564	3.15121	0.169752	0.316284	-0.307882	-0.308051	2.53261	0.499043	0.853943
1162145	1161869	-	0	Nuclear with score 9.2	6.693	0.799009	7.52945	0.410261	5.85997	0.478549	238	105	242	290	186	215	-0.316811	-0.316993	2.70426	0.492525	0.667841	-0.281345	-0.281498	2.55428	0.539862	0.877868
1162146	1161870	-	0	Membrane bound Mitochondrial with score 5.7	44.9027	6.01016	73.0883	0.430234	52.9451	3.18363	1489	679	2286	2478	1597	1923	-0.823011	-0.823076	5.65397	0.0153974	0.0444725	-0.315157	-0.315176	5.69285	0.466285	0.832832
1181769	1181493	2.5.1.54	1	Cytoplasmic with score 7.0	600.999	91.9904	354.55	21.1503	317.453	8.46318	20569	16691	14855	18018	12498	17914	0.606331	0.606336	9.12393	0.141347	0.27362	-0.00237353	-0.00237355	8.62268	0.995948	0.998777
1131555	1131279	-	0	Membrane bound Mitochondrial with score 8.4	2.57811	0.204864	1.99184	0.0957902	1.68187	0.0539592	69	49	64	62	51	64	0.28199	0.282542	0.958899	0.557736	0.724336	-0.0162215	-0.0162541	0.641039	0.972911	0.995624
1181770	1181494	-	0	Nuclear with score 8.9	9.5767	0.381496	8.59128	1.19624	6.56973	0.328483	290	184	253	355	215	264	0.01871	0.0187172	3.049	0.96873	0.985586	-0.217697	-0.217799	2.76967	0.642582	0.925164
1181771	1181495	2.3.1.16	0	Membrane bound Mitochondrial with score 5.4	15.6049	0.599559	11.1506	0.542356	9.79254	0.472535	621	397	525	513	422	517	0.342135	0.342216	3.99663	0.437661	0.620352	-0.0275697	-0.0275767	3.637	0.953066	0.99377
1162150	1161874	-	0	Mitochondrial with score 9.8	149.721	3.93941	208.802	8.3135	175.975	1.16282	6304	3887	10092	9854	7376	9874	-0.604155	-0.604165	7.80472	0.111722	0.227539	-0.100058	-0.10006	7.86036	0.829081	0.973496
1162151	1161875	-	0	Nuclear with score 8.4	18.3232	0.0525722	26.8318	1.38595	26.6509	0.426362	632	361	1027	1007	884	1217	-0.684053	-0.684174	4.48433	0.0661407	0.149964	0.154384	0.154403	4.69714	0.736663	0.952959
1100900	1100624	-	0	Extracellular (Secreted) with score 4.6	81.3323	5.2881	104.683	9.51219	80.3328	1.0726	4508	3067	6135	7996	4678	6537	-0.507051	-0.507063	7.33827	0.209891	0.372632	-0.219262	-0.219267	7.29857	0.628131	0.92155
1162153	1161877	-	0	Nuclear with score 5.1	39.5871	2.90526	18.0621	0.868981	21.1459	1.4182	1494	765	721	707	783	930	0.991916	0.992057	4.85111	0.00200612	0.00757258	0.382188	0.382249	4.31221	0.372672	0.768632
1181776	1181500	-	0	Nuclear with score 4.2	7.18696	0.482224	16.2636	0.0298017	9.02373	0.40295	539	283	1243	1349	659	825	-1.3174	-1.31763	4.61977	6.98325e-06	4.62561e-05	-0.686321	-0.686409	4.6626	0.0570973	0.255153
1116509	1116233	-	0	Cytoplasmic with score 5.2	13.3797	0.464737	24.3531	0.0900518	16.8752	0.660664	609	384	1237	1323	809	1017	-0.996213	-0.99637	4.70202	0.00185323	0.00707631	-0.369973	-0.370016	4.7743	0.383575	0.7738
1142137	1141861	-	0	Mitochondrial with score 9.1	145.575	16.1127	181.787	0.700308	123.086	3.49874	2391	1167	2947	3256	1886	2450	-0.477173	-0.477199	6.16818	0.232929	0.402529	-0.400929	-0.400949	6.03512	0.333206	0.734202
1100913	1100637	-	0	Plasma membrane with score 5.8	49.9938	0.329394	42.1674	0.113177	43.5221	0.0280511	2987	1792	2774	2984	2602	3521	0.0932611	0.0932655	6.32792	0.840325	0.916657	0.200091	0.200099	6.21834	0.658344	0.93165
1181780	1181504	-	0	Membrane bound Mitochondrial with score 4.1	3.07832	0.283926	1.76274	0.525719	1.3051	0.544067	168	123	153	85	114	65	0.668583	0.669205	2.08634	0.17853	0.328974	-0.25029	-0.250591	1.43986	0.677407	0.934928
1116519	1116243	-	0	Peroxisomal with score 8.1	21.776	1.89065	11.0233	0.472823	13.6065	4.9574	1773	882	927	937	1371	858	0.83606	0.836155	5.1327	0.012947	0.0383693	0.432015	0.432067	4.72313	0.382223	0.773577
1181782	1181506	-	0	Membrane bound Endoplasmic reticulum with score 7.8	13.6351	1.87109	4.19343	0.0144103	4.60224	0.427823	783	354	243	260	264	304	1.48768	1.4882	3.69166	7.9336e-06	5.18955e-05	0.299262	0.299401	2.76501	0.510767	0.862091
1100920	1100644	-	0	Nuclear with score 5.3	4.88029	0.257534	2.29133	0.331832	4.25503	0.129687	363	195	151	218	306	392	0.946187	0.946717	2.86343	0.0165769	0.0472859	1.04239	1.04291	2.76534	0.00744091	0.0528105
1142141	1141865	-	0	Membrane bound Endoplasmic reticulum with score 5.3	97.5511	9.2422	126.295	7.43455	75.6354	1.48677	6006	2927	7283	8824	4091	5823	-0.524076	-0.524087	7.52195	0.188208	0.342227	-0.589613	-0.589625	7.33008	0.121764	0.419723
1181785	1181509	-	0	Nuclear with score 7.8	31.0186	2.96746	33.5757	2.23094	67.476	1.86769	1498	732	1720	1683	3078	4001	-0.287839	-0.287865	5.38856	0.513811	0.687338	1.16883	1.16889	6.05845	3.32679e-05	0.000472518
1142143	1141867	-	0	Cytoplasmic with score 9.7	774.221	51.7236	614.141	30.025	456.927	47.9297	12733	8561	12161	12015	8757	9619	0.19893	0.198932	8.45511	0.662945	0.804279	-0.268929	-0.268932	8.05845	0.546638	0.883577
1203640	1203364	-	0	Nuclear with score 8.6	16.2895	3.46366	37.8865	6.8262	25.0567	0.669775	453	176	1115	846	593	757	-1.36271	-1.36303	4.21641	0.00035144	0.00162292	-0.431979	-0.432045	4.37361	0.325535	0.725578
1142145	1141869	-	0	Endoplasmic reticulum with score 7.1	123.441	0.343294	118.049	0.944705	107.446	6.79619	4616	2684	4653	5037	4135	4991	-0.052173	-0.0521745	7.00501	0.910695	0.954799	0.0347891	0.03479	6.88281	0.940452	0.993186
1170764	1170488	-	0	Plasma membrane with score 5.3	2.80309	0.171416	3.0996	0.478357	3.04051	0.34267	96	62	137	110	118	128	-0.281288	-0.281644	1.64275	0.555473	0.72259	0.114925	0.11504	1.65977	0.812492	0.968629
213721	213721	-	0	Membrane bound Mitochondrial with score 4.8	56.9313	5.44775	41.4117	2.74346	33.3723	1.76446	3011	1468	1986	2427	1640	1975	0.348583	0.348602	6.07725	0.416748	0.600104	-0.16293	-0.16294	5.64883	0.721511	0.948881
1142146	1141870	-	0	Cytoplasmic with score 3.0	11.0374	0.337313	9.88498	0.728544	15.0355	0.0535366	405	255	376	468	561	764	0.0189762	0.0189818	3.5226	0.967923	0.985038	0.765492	0.765676	3.77732	0.042731	0.207616
1131578	1131302	-	0	Nuclear with score 5.1	5.79857	0.121625	4.37338	0.0401906	2.72539	0.436958	240	149	190	210	131	127	0.32663	0.326834	2.61638	0.471791	0.649822	-0.496247	-0.496636	2.05827	0.269394	0.660994
1100928	1100652	-	0	Cytoplasmic with score 8.7	404.676	39.735	171.453	32.6043	167.777	43.1809	7938	3999	4106	2888	3655	2960	1.08727	1.0873	7.21668	0.00250087	0.00917084	0.0627325	0.0627347	6.43925	0.898481	0.986496
1142148	1141872	-	0	Plasma membrane with score 3.9	80.7276	4.66391	16.4346	1.97925	21.6601	8.82412	5169	2763	979	1339	1839	1040	2.12184	2.12197	6.37988	2.71906e-17	5.39184e-16	0.503634	0.503682	5.06983	0.329319	0.730239
1081826	1081550	-	0	Cytoplasmic with score 7.7	15.2762	0.656043	39.4049	3.91241	28.5133	1.10225	1478	800	3533	4701	2479	3674	-1.50429	-1.50438	6.22657	2.26519e-08	2.1424e-07	-0.310449	-0.31046	6.47771	0.481238	0.843352
1100937	1100661	-	0	Nuclear with score 7.5	8.91745	0.0322346	9.46957	0.66835	4.45036	0.524536	585	347	737	682	325	356	-0.251167	-0.251221	4.14874	0.578464	0.740959	-0.934885	-0.935126	3.71099	0.0109614	0.0710506
1116543	1116267	-	0	Nuclear with score 7.7	57.974	1.56632	57.6149	2.57901	82.6934	2.72008	3031	1908	3242	3828	4541	5806	-0.143373	-0.143379	6.50404	0.754836	0.865195	0.668289	0.668309	6.78048	0.0603522	0.265643
1162170	1161894	2.7.11.1	0	Nuclear with score 6.4	2.71348	0.211294	1.99423	0.206148	1.60139	0.019617	206	106	166	151	112	152	0.309905	0.310154	2.27856	0.502253	0.676865	-0.155434	-0.155567	1.87929	0.742518	0.954716
1116549	1116273	-	0	Cytoplasmic with score 6.1	2.02163	0.0988534	1.75767	0.138639	1.05156	0.0709823	189	99	153	201	104	119	0.0474607	0.0474995	2.29102	0.920903	0.960446	-0.537799	-0.538282	1.86289	0.22489	0.597511
1116550	1116274	-	0	Membrane bound Lysosomal with score 5.1	3.20721	0.72187	4.31379	0.558789	2.94672	0.241844	113	106	183	258	140	166	-0.568629	-0.569089	2.33296	0.229149	0.397846	-0.398514	-0.398787	2.23111	0.384533	0.775044
1156507	1156231	-	0	Membrane bound Mitochondrial with score 6.3	10.5771	1.54095	7.6791	1.04533	5.19466	0.937574	303	248	308	252	191	189	0.38607	0.386237	3.13969	0.407959	0.592511	-0.430853	-0.431086	2.57309	0.352421	0.749628
1181799	1181523	-	0	Cytoplasmic with score 6.5	26.958	0.190273	29.6105	2.07544	32.984	1.5413	992	595	1108	1379	1147	1723	-0.282102	-0.282138	4.93325	0.523653	0.695608	0.313612	0.313642	5.06582	0.474348	0.838236
1082059	1081783	1.1.1.1	0	Cytoplasmic with score 8.2	18.0111	0.610581	9.69793	0.452034	12.637	0.300823	725	452	418	504	503	705	0.723891	0.724065	4.04402	0.055501	0.129511	0.5016	0.50172	3.74544	0.229695	0.604614
1082227	1081951	-	0	Nuclear with score 3.1	1.3009	0.0786728	1.30108	0.0318177	1.22521	0.276621	67	34	71	73	70	61	-0.17087	-0.171209	0.923773	0.72225	0.845453	0.00164761	0.00163834	0.836705	0.997644	0.998965
1100953	1100677	-	0	Cytoplasmic with score 9.3	20.1743	2.10657	13.4211	0.618339	14.1098	0.754167	2602	1254	1627	1921	1721	2092	0.444278	0.444308	5.81795	0.277653	0.4565	0.226955	0.22697	5.53222	0.6128	0.914614
1116559	1116283	-	0	Nuclear with score 3.6	0.797178	0.0793539	0.385799	0.0020253	0.701347	0.0726543	74	36	35	37	64	71	0.944613	0.947327	0.546902	0.0344847	0.0876126	1.02826	1.03091	0.446965	0.0178101	0.105996
1100959	1100683	-	0	Membrane bound Mitochondrial with score 9.7	45.7913	0.648362	88.7516	11.5462	54.0674	3.93378	2444	1392	4383	6155	2585	4076	-1.09755	-1.09759	6.69781	0.000401281	0.00181833	-0.555605	-0.555622	6.72765	0.173214	0.520215
1142154	1141878	-	0	Nuclear with score 9.4	40.1311	4.55519	114.447	7.80394	72.394	2.2244	1024	473	3086	2843	1590	2291	-1.67468	-1.67483	5.72185	9.73389e-10	1.0899e-08	-0.509535	-0.509562	5.92941	0.200961	0.564158
1081993	1081717	-	0	Nuclear with score 4.3	9.84081	0.268702	22.1207	0.942616	9.03388	0.173366	839	473	1906	2277	730	1023	-1.31885	-1.319	5.30516	1.45386e-06	1.07631e-05	-1.14273	-1.14284	5.19096	8.05807e-05	0.00105993
1162181	1161905	2.5.1.60	0	Cytoplasmic with score 5.3	75.2557	0.0199232	48.94	2.93061	46.5769	5.87694	2658	1590	2041	1959	1857	1988	0.444945	0.444972	5.99794	0.272922	0.451871	0.0708942	0.0708987	5.62911	0.878801	0.985056
1170786	1170510	-	0	Nuclear with score 6.5	0.190114	0.0801026	0.0650557	0.0265836	0.0633133	0.00390071	17	7	6	5	4	7	-	-	-	-	-	-	-	-	-	-
1162182	1161906	-	0	Nuclear with score 5.9	10.919	0.0354609	11.4546	0.0561326	6.52336	0.26212	1237	739	1436	1520	762	960	-0.220466	-0.220488	5.21475	0.62403	0.776584	-0.662519	-0.662593	4.86164	0.0661782	0.283933
1004654	1004654	-	0	Membrane bound Extracellular (Secreted) with score 6.4	4188.93	146.829	3264.03	266.706	2917.64	217.639	71665	39776	63568	58485	51354	60287	0.211225	0.211226	10.7995	0.643946	0.789582	-0.00961645	-0.00961647	10.5195	0.98361	0.996937
191806	191806	-	0	Mitochondrial with score 5.4	1984.5	13.346	2575.06	561.14	1974.35	220.406	13436	7515	21902	15050	14502	14885	-0.483425	-0.483429	8.75366	0.272064	0.450687	-0.208181	-0.208182	8.70872	0.661448	0.932444
1131598	1131322	2.4.2.17	0	Cytoplasmic with score 8.8	239.42	44.1623	166.438	9.07353	162.947	3.29715	6478	5502	5709	6712	5466	6942	0.381146	0.381153	7.58945	0.387039	0.572522	0.117836	0.117838	7.28107	0.79855	0.964851
1116579	1116303	-	0	Cytoplasmic with score 6.2	45.4925	5.57415	40.9543	2.96464	38.1815	0.518979	4443	2062	3588	4479	3325	4392	0.00792784	0.00792814	6.76588	0.986456	0.99425	0.0537209	0.0537226	6.62391	0.90811	0.986959
1162185	1161909	-	0	Nuclear with score 8.3	45.4646	3.87037	206.541	34.8593	466.411	25.0742	1374	702	5169	7950	12134	18538	-2.31654	-2.31667	6.72217	9.3386e-17	1.77002e-15	1.33647	1.33649	8.10964	0.000102783	0.00131389
1116583	1116307	-	0	Membrane bound Mitochondrial with score 7.5	6.48337	0.73979	11.8696	1.77591	14.4729	1.4819	215	157	399	591	484	778	-1.00853	-1.00895	3.32668	0.0113965	0.0344119	0.456435	0.456539	3.81591	0.307789	0.706327
1116585	1116309	-	0	Cytoplasmic with score 7.6	2.74544	0.673124	4.68553	0.645613	17.9092	0.815052	108	41	141	197	590	713	-0.874205	-0.875183	1.84088	0.0495712	0.11824	2.07292	2.07377	3.40328	8.5493e-11	3.43334e-09
142899	142899	-	0	Membrane bound Extracellular (Secreted) with score 7.2	0.511514	0.264231	0.622889	0.136664	2.02146	0.696525	22	4	16	24	35	97	-	-	-	-	-	1.78717	1.79385	0.159635	0.00106505	0.0101113
1082199	1081923	-	0	Nuclear with score 4.6	121.507	2.54374	114.012	12.4104	90.169	9.43213	9491	5424	8485	11346	6116	10270	-0.0514752	-0.0514759	8.03175	0.912189	0.95531	-0.175909	-0.175911	7.80676	0.704276	0.943988
1181816	1181540	-	0	Nuclear with score 6.1	12.2993	0.219468	13.1559	2.50126	11.1798	1.22615	2474	1419	2277	3599	1902	3280	-0.228871	-0.228883	6.18863	0.615131	0.769749	-0.0792812	-0.0792848	6.09411	0.867703	0.982922
1181817	1181541	-	0	Membrane bound Mitochondrial with score 8.2	74.5187	2.93186	86.9496	2.89066	89.4064	8.18875	2884	1557	3235	3654	3485	3862	-0.289616	-0.289629	6.40016	0.508332	0.68301	0.222659	0.222667	6.48772	0.621045	0.917549
1162192	1161916	-	0	Mitochondrial with score 8.6	0.642281	0.0113421	0.292449	0.0816384	0.278596	0.062071	43	25	25	18	29	17	1.00705	1.01178	-0.117531	0.0402546	0.0996494	-	-	-	-	-
1142172	1141896	-	0	Plasma membrane with score 4.7	1.64738	0.302616	0.43664	0.281366	1.2868	0.0374807	8	7	1	5	8	11	-	-	-	-	-	-	-	-	-	-
1162193	1161917	-	0	Extracellular (Secreted) with score 9.1	1.4864	0.185277	1.00323	0.0320513	1.08832	0.0390337	73	34	49	58	50	67	0.332568	0.333366	0.747214	0.489577	0.66532	0.244029	0.244576	0.538425	0.611574	0.914614
1004723	1004723	-	0	Nuclear with score 9.2	41.0015	3.13102	44.0801	5.67069	37.0825	2.9824	2583	1310	2378	3291	2243	2614	-0.204022	-0.204033	6.15209	0.653427	0.797376	-0.091768	-0.0917724	6.04023	0.84349	0.977227
1142174	1141898	3.4.25.1	0	Cytoplasmic with score 6.6	287.289	21.0974	245.868	20.8411	268.547	40.0307	7852	5536	8702	7826	9119	9142	0.0844877	0.0844891	7.84945	0.856243	0.923352	0.275842	0.275846	7.78526	0.540284	0.877997
44753	44753	-	0	Membrane bound Endoplasmic reticulum with score 5.5	32.6208	0.895414	39.2951	1.66102	26.5329	2.49563	1175	666	1426	1664	1007	1117	-0.393158	-0.3932	5.19861	0.347693	0.532755	-0.410643	-0.410683	5.02544	0.325336	0.725312
1004735	1004735	-	0	Plasma membrane with score 6.6	111.263	7.2734	45.9522	3.40663	40.4384	8.27565	1095	569	425	533	443	399	1.13639	1.13663	4.36632	0.000428237	0.00192208	-0.0375298	-0.0375408	3.51032	0.937479	0.992483
1181823	1181547	1.8.3.2	1	Plasma membrane with score 4.9	133.314	20.2383	81.4099	2.02417	138.212	13.0056	4244	1847	2325	2619	4017	4533	0.604637	0.604665	6.39222	0.115638	0.233576	0.918403	0.918439	6.4246	0.0036449	0.0289423
1004742	1004742	-	0	Extracellular (Secreted) with score 8.2	18.9529	1.18483	7.38787	0.151479	13.161	1.1065	136	91	59	67	108	124	1.22454	1.22637	1.5199	0.00182118	0.00696804	1.00344	1.00493	1.21492	0.0127033	0.0800662
1162198	1161922	-	0	Nuclear with score 8.1	48.2379	1.14793	35.7971	0.00560378	33.9919	0.441331	2698	1681	2143	2294	1805	2530	0.350122	0.350141	6.09047	0.410808	0.594927	0.0748582	0.0748625	5.7772	0.871839	0.983569
1116607	1116331	-	0	Membrane bound Extracellular (Secreted) with score 6.1	27.1413	2.37044	6.86272	0.265256	16.1206	0.0665455	2776	1951	799	934	1775	2425	1.84241	1.84258	5.7426	6.37824e-13	9.40691e-12	1.38993	1.39006	5.23711	1.55249e-07	3.61473e-06
1101005	1100729	-	0	Plasma membrane with score 8.9	0.600981	0.264331	2.39357	0.232054	2.28798	0.526097	60	12	182	167	180	156	-2.03686	-2.04033	1.60012	2.78582e-05	0.000164965	0.0864907	0.0865508	2.1345	0.859854	0.980527
1203773	1203497	-	0	Membrane bound Extracellular (Secreted) with score 2.9	1.42655	0.0915068	1.32477	0.0347172	0.682244	0.0202793	118	73	92	125	64	79	0.185283	0.185504	1.66579	0.697795	0.828633	-0.477538	-0.478222	1.19336	0.296086	0.694158
1156526	1156250	-	0	Plasma membrane with score 9.0	0.389956	0.0130351	0.878474	0.181044	0.374163	0.049781	29	21	94	70	29	48	-1.34317	-1.34699	0.714834	0.00354148	0.0124314	-0.993056	-0.995291	0.626431	0.0326938	0.170316
1101012	1100736	-	0	Membrane bound Mitochondrial with score 3.6	12.953	0.773666	13.9427	0.249084	7.63026	0.60025	806	415	918	964	477	559	-0.290036	-0.290083	4.53283	0.512517	0.686387	-0.738707	-0.73884	4.18329	0.0434208	0.209509
1149597	1149321	2.3.2.2;3.4.19.13	0	Plasma membrane with score 7.1	35.0943	0.674173	31.2041	0.791497	41.2201	1.03359	4049	2291	3726	4188	4731	6095	0.0324463	0.0324475	6.754	0.944451	0.972508	0.568827	0.568842	6.88432	0.130255	0.437509
1181831	1181555	-	0	Nuclear with score 9.2	17.2693	0.236288	16.6521	2.31399	11.41	0.693972	950	550	1124	914	650	782	-0.0949784	-0.0949918	4.746	0.838525	0.915434	-0.39569	-0.395748	4.44268	0.364733	0.759943
1081981	1081705	-	0	Nuclear with score 8.3	22.5228	0.591291	25.651	4.07533	26.1105	3.39225	2845	1631	2920	4345	2803	4921	-0.335503	-0.335517	6.44822	0.443082	0.62403	0.187187	0.187193	6.53734	0.689348	0.939612
1203819	1203543	-	0	Membrane bound Extracellular (Secreted) with score 5.2	0.483738	0.0546075	0.136292	0.00995611	0.213687	0.119354	21	11	8	5	14	5	-	-	-	-	-	-	-	-	-	-
1203821	1203545	-	0	Membrane bound Golgi with score 8.5	7.6742	0.0350676	1.79195	0.00656584	2.42093	0.849738	342	205	89	101	145	94	1.88633	1.88788	2.59195	1.50192e-08	1.4585e-07	0.498791	0.499363	1.48539	0.334788	0.735784
1203826	1203550	-	0	Membrane bound Mitochondrial with score 4.6	554.621	18.7303	3.69106	0.12725	10.4918	2.32216	39025	21801	276	282	857	759	7.11479	7.11551	9.03922	2.24259e-144	1.00799e-141	1.67906	1.67953	3.82352	1.43916e-06	2.73259e-05
1156532	1156256	-	0	Membrane bound Mitochondrial with score 7.3	21.6301	2.50058	12.0411	0.100301	11.5089	1.03151	1296	989	864	951	829	951	0.740271	0.74036	5.03263	0.0451831	0.109439	0.0975801	0.0975936	4.50063	0.833319	0.973942
1170817	1170541	-	0	Mitochondrial with score 4.6	-	-	-	-	-	-	0	0	0	0	0	0	-	-	-	-	-	-	-	-	-	-
1101028	1100752	-	0	Plasma membrane with score 2.9	6.87646	1.20676	1.53047	0.543633	2.08199	0.203865	485	196	131	72	136	153	2.01927	2.02076	2.81249	5.82222e-06	3.9395e-05	0.618838	0.619477	1.66778	0.223153	0.595337
44770	44770	-	0	Cytoplasmic with score 9.3	121.654	16.8207	4.40768	1.20545	12.2704	1.40476	1650	733	76	48	182	195	4.55729	4.56039	4.37138	1.23702e-40	6.55969e-39	1.72093	1.72303	1.71031	5.07592e-05	0.000695907
1116634	1116358	-	0	Plasma membrane with score 5.0	92.2142	0.153373	1.49659	0.0241926	5.07199	0.667985	6220	3622	107	115	374	391	5.82518	5.82697	6.43392	4.34575e-132	1.41447e-129	1.91587	1.91711	2.68158	1.84578e-08	4.98581e-07
1203844	1203568	-	0	Membrane bound Mitochondrial with score 7.5	2.26577	0.40289	0.139217	0.0301727	0.355159	0.0771476	123	51	8	7	20	17	3.81969	3.84456	0.64347	5.61785e-16	1.01584e-14	-	-	-	-	-
1162212	1161936	-	0	Membrane bound Extracellular (Secreted) with score 5.1	10.7361	0.144316	1.4849	0.0043946	0.903847	0.244906	139	79	21	24	16	13	2.62219	2.62971	1.12967	6.40614e-12	8.73808e-11	-	-	-	-	-
1142191	1141915	-	0	Extracellular (Secreted) with score 9.9	2.5263	0.737129	4.00613	2.0409	1.19627	0.133006	44	14	81	31	13	21	-0.696074	-0.698183	0.397961	0.26804	0.445428	-	-	-	-	-
44775	44775	-	0	Membrane bound Mitochondrial with score 7.2	10.5126	0.232351	9.48624	0.421652	8.14048	0.0121444	405	253	388	459	318	432	0.00664423	0.00664576	3.523	0.988817	0.995532	-0.0613429	-0.0613621	3.32298	0.895931	0.986496
1116636	1116360	-	0	Plasma membrane with score 8.9	6.05951	0.0566585	1.38286	0.10834	2.92578	0.4323	736	427	169	170	394	396	2.13174	2.13266	3.62394	8.89125e-13	1.29314e-11	1.35373	1.3544	2.86823	0.00020706	0.00246948
1170826	1170550	-	0	Extracellular (Secreted) with score 9.3	-	-	7.52882	5.21672	1.6455	1.47124	2	0	196	34	47	4	-	-	-	-	-	-1.94285	-1.9474	0.879225	0.109548	0.393088
1181843	1181567	-	0	Extracellular (Secreted) with score 9.2	0.304561	0.205439	0.189516	0.0881507	-	-	1	5	5	3	0	0	-	-	-	-	-	-	-	-	-	-
1142196	1141920	-	0	Extracellular (Secreted) with score 6.7	8.41504	0.614736	4.11656	0.979834	17.7827	5.69045	196	101	120	80	503	353	0.894507	0.89544	1.97297	0.0444537	0.108005	2.25003	2.2515	2.81095	1.92297e-06	3.53297e-05
1142198	1141922	-	0	Cytoplasmic with score 3.0	424.879	0.603617	335.727	18.174	401.759	60.5167	4499	2671	4142	3969	4866	4829	0.178821	0.178827	6.87012	0.694749	0.827057	0.391967	0.391978	6.82152	0.360715	0.755404
1170830	1170554	-	0	Cytoplasmic with score 5.9	0.883494	0.0699344	2.39284	0.294658	1.10646	0.0166615	23	13	69	59	26	35	-1.47589	-1.48151	0.337621	0.00128989	0.00514376	-0.956402	-0.959145	0.291765	0.0353957	0.18058
44780	44780	-	0	Nuclear with score 8.0	23.5828	3.00232	7.26112	0.149728	6.94621	0.652476	569	375	200	243	191	267	1.47261	1.4732	3.49549	8.34539e-06	5.43256e-05	0.16072	0.16081	2.50541	0.731816	0.952049
1131639	1131363	-	0	Cytoplasmic with score 8.1	-	-	-	-	0.00930084	0.00276348	1	0	4	0	3	2	-	-	-	-	-	-	-	-	-	-
1170832	1170556	-	0	Extracellular (Secreted) with score 8.6	0.0448736	0.0114035	-	-	-	-	1	2	0	0	1	0	-	-	-	-	-	-	-	-	-	-
1156536	1156260	-	0	Membrane bound Mitochondrial with score 5.3	2.09388	0.0354682	1.37132	0.0703228	0.877415	0.107867	120	66	81	92	55	56	0.453425	0.454058	1.49073	0.316206	0.499826	-0.510022	-0.510953	0.867055	0.266427	0.657647
50871	50871	-	0	Cytoplasmic with score 8.7	0.506706	0.222353	0.451714	0.110968	0.291931	0.0724458	21	6	10	17	7	17	-	-	-	-	-	-	-	-	-	-
1131642	1131366	-	0	Cytoplasmic with score 7.5	0.544524	0.213079	0.327369	0.129686	0.208123	0.0806297	28	8	9	23	10	6	-	-	-	-	-	-	-	-	-	-
1156537	1156261	-	0	Membrane bound Mitochondrial with score 8.4	0.555852	0.0397242	0.37111	0.0268258	0.192951	0.0241807	39	25	28	32	19	19	0.455772	0.45758	0.0186414	0.361181	0.546957	-	-	-	-	-
1081802	1081526	-	0	Membrane bound Extracellular (Secreted) with score 3.7	0.0203938	0.00780119	0.0146676	0.00898436	0.0204864	0.00443447	2	1	1	2	3	3	-	-	-	-	-	-	-	-	-	-
44787	44787	-	0	Membrane bound Mitochondrial with score 6.5	-	-	-	-	-	-	0	0	0	1	0	0	-	-	-	-	-	-	-	-	-	-
1170838	1170562	-	0	Plasma membrane with score 3.9	0.755924	0.165447	1.03887	0.109955	0.337943	0.00347881	30	12	40	34	12	14	-	-	-	-	-	-	-	-	-	-
1170839	1170563	-	0	Cytoplasmic with score 8.5	0.206256	0.0750056	1.36734	0.724299	0.625339	0.012975	6	2	36	12	10	14	-	-	-	-	-	-	-	-	-	-
1162221	1161945	-	0	Membrane bound Peroxisomal with score 5.7	282.582	114.414	154.943	28.2294	540.159	15.6372	32323	8145	11191	17467	44628	57199	0.718711	0.718717	8.98729	0.162737	0.305626	1.9558	1.95581	9.70526	5.51465e-10	1.90308e-08
1131648	1131372	-	0	Cytoplasmic with score 7.8	9.37678	1.64104	2.07814	0.0975065	8.11173	2.25994	391	157	83	81	356	268	2.03069	2.03255	2.49791	4.2403e-08	3.85589e-07	2.08283	2.08458	2.3816	7.39436e-07	1.50474e-05
1156539	1156263	-	0	Nuclear with score 4.6	10.8361	1.80619	3.18623	0.271382	4.82719	1.20923	811	347	250	218	396	332	1.60255	1.60313	3.67885	4.60816e-06	3.16798e-05	0.781968	0.782302	2.95036	0.0794134	0.320194
1170843	1170567	-	0	Mitochondrial with score 3.8	-	-	0.0174125	0.0108728	0.105841	0.033966	1	0	3	1	5	3	-	-	-	-	-	-	-	-	-	-
44794	44794	-	0	Nuclear with score 6.4	0.11687	0.081376	0.0563616	0.0030812	0.154348	0.028651	11	2	4	3	13	11	-	-	-	-	-	-	-	-	-	-
1181850	1181574	3.1.3.2	1	Extracellular (Secreted) with score 7.8	38.9369	1.05456	12.6015	0.93873	11.5768	3.10967	2700	1526	1001	918	971	761	1.48512	1.48525	5.62503	2.18427e-08	2.07001e-07	0.00463447	0.00463495	4.53887	0.992349	0.998744
1142202	1141926	-	0	Membrane bound Endoplasmic reticulum with score 6.1	16.6135	1.19016	2946.56	366.607	3660.67	367.555	1569	798	244100	340742	286433	474693	-7.60949	-7.60962	11.9452	5.28666e-126	1.46767e-123	0.481711	0.481712	13.0336	0.267679	0.659102
1181852	1181576	-	0	Cytoplasmic with score 5.6	29.8479	1.6386	233.723	3.44472	347.763	38.1535	542	288	4317	4801	5277	8939	-3.11489	-3.11523	6.10182	8.62288e-45	5.15135e-43	0.73407	0.734086	7.18973	0.0487199	0.226876
1142208	1141932	-	0	Membrane bound Mitochondrial with score 4.6	27.5182	4.42346	113.133	10.8545	31.439	0.191599	800	653	3808	4986	1071	1436	-2.17225	-2.17241	6.17657	2.29836e-14	3.68949e-13	-1.69251	-1.6926	6.10934	1.45366e-10	5.49727e-09
1116655	1116379	-	0	Cytoplasmic with score 7.7	17.3927	3.24575	4.18838	0.438502	26.4969	1.61536	1299	521	253	338	1756	2108	1.91739	1.91789	4.24571	6.88365e-09	7.01672e-08	2.83516	2.83571	4.85067	7.59672e-29	1.60344e-26
1131656	1131380	-	0	Nuclear with score 5.7	0.0797502	0.0232801	0.0532339	0.00101524	0.0567118	0.00320549	1	1	2	1	1	2	-	-	-	-	-	-	-	-	-	-
1081823	1081547	-	0	Cytoplasmic with score 5.2	1.05296	0.401026	0.282918	0.0922738	0.601299	0.0962606	129	31	37	20	58	63	1.69366	1.69855	0.762967	0.00364804	0.0127722	1.19801	1.20171	0.244082	0.0146122	0.0900343
1162228	1161952	-	0	Membrane bound Lysosomal with score 2.7	31.1053	5.24049	4.05979	0.0609963	21.8916	2.71198	1804	756	217	225	1182	1242	2.82889	2.82968	4.59523	8.16381e-23	2.21432e-21	2.58631	2.58702	4.22323	1.55229e-20	1.85376e-18
1101057	1100781	-	0	Plasma membrane with score 3.5	15.8317	0.835471	5.74841	0.48722	18.2335	0.00235508	924	492	329	412	1015	1373	1.27837	1.2787	4.09515	6.14848e-05	0.000340384	1.80336	1.80372	4.32163	1.31017e-10	5.03862e-09
1181859	1181583	-	0	Plasma membrane with score 8.9	8.67896	0.696503	4.68959	0.0205525	19.1103	3.4463	397	205	219	235	981	903	0.742842	0.743202	3.03948	0.0611495	0.140333	2.19599	2.19664	3.93392	8.0753e-12	3.72038e-10
1116665	1116389	-	0	Membrane bound Extracellular (Secreted) with score 7.9	2.62189	0.201362	1.33355	0.14023	3.73302	0.477996	156	83	79	98	229	252	0.778488	0.779444	1.71076	0.0632389	0.144286	1.57143	1.57284	2.09164	1.40586e-05	0.000219614
1181861	1181585	-	0	Membrane bound Mitochondrial with score 6.1	12.8246	0.649287	9.87826	0.373752	15.3668	1.05752	413	274	378	383	564	658	0.229604	0.229681	3.48856	0.617091	0.770874	0.805125	0.805335	3.65924	0.0303108	0.160315
1149623	1149347	-	0	Nuclear with score 7.8	0.0189615	0.0110875	0.00865611	0.00398134	0.0443172	0.012324	4	1	1	3	3	7	-	-	-	-	-	-	-	-	-	-
1203897	1203621	-	0	Mitochondrial with score 4.9	17.3062	1.68409	6.62947	0.018592	7.80528	1.46835	868	628	399	437	508	481	1.23635	1.23663	4.2442	0.000156293	0.000785961	0.383351	0.383456	3.54007	0.393115	0.781237
1004906	1004906	2.3.1.9	0	Membrane bound Mitochondrial with score 9.7	49.2441	1.51656	27.9917	4.59805	23.3293	0.824196	2346	1320	1173	1762	1006	1455	0.680584	0.680636	5.67843	0.0713164	0.158951	-0.138747	-0.13876	5.06665	0.765425	0.958463
1181863	1181587	-	0	Membrane bound Mitochondrial with score 5.4	3.99095	0.707779	6.51629	1.86923	5.10999	1.43518	172	145	276	519	201	463	-0.889069	-0.889513	3.04617	0.0574731	0.13329	-0.174705	-0.174766	3.16604	0.745654	0.955194
1181864	1181588	-	0	Membrane bound Mitochondrial with score 5.3	15.0125	0.0618184	9.22603	1.40037	9.50607	0.83672	821	492	470	688	471	761	0.551476	0.551587	4.26191	0.183716	0.335935	0.19504	0.195081	3.89679	0.678339	0.935283
1156551	1156275	-	0	Cytoplasmic with score 6.8	76.2506	0.215265	74.1979	12.0605	68.2542	19.1182	4866	2864	5934	4646	5504	4164	-0.103802	-0.103805	7.11645	0.823534	0.905983	0.0218465	0.021847	7.01238	0.964493	0.995365
1142217	1141941	-	0	Membrane bound Golgi with score 6.6	104.841	2.55953	135.594	1.1708	74.433	2.83088	4881	2752	6779	7179	3489	4385	-0.520878	-0.52089	7.32096	0.181717	0.333572	-0.708693	-0.70871	7.08117	0.040818	0.201357
127268	127268	-	0	Cytoplasmic with score 8.3	1.97528	0.219632	1.24196	0.394382	0.983721	0.558555	22	16	22	13	19	7	-	-	-	-	-	-	-	-	-	-
1101078	1100802	-	0	Cytoplasmic with score 6.8	22.7966	4.97597	10.3901	0.0949895	10.2556	0.38002	939	350	385	416	354	452	0.96413	0.964377	3.99698	0.0142619	0.0416517	0.125425	0.125464	3.3392	0.787543	0.962269
1116683	1116407	-	0	Plasma membrane with score 5.6	8.20657	0.0108731	3.80301	0.108967	5.64646	0.806861	293	164	136	153	210	215	1.0113	1.012	2.56209	0.00724564	0.0232862	0.689757	0.690249	2.19714	0.103621	0.37644
1203919	1203643	-	0	Membrane bound Mitochondrial with score 3.3	7.1355	1.24741	10.7448	2.19377	3.73384	0.440157	570	243	632	1078	289	307	-0.757548	-0.757712	4.1908	0.0779431	0.170658	-1.37645	-1.3768	3.82586	0.000461427	0.00490963
1156554	1156278	-	0	Cytoplasmic with score 9.2	3.3219	1.26149	10.0954	1.22052	2.1367	0.184071	148	39	306	416	74	84	-1.69811	-1.69935	2.68614	0.000177495	0.000879001	-2.06065	-2.06231	2.43912	5.42097e-09	1.57191e-07
1101080	1100804	-	0	Membrane bound Mitochondrial with score 2.6	7.08087	0.418672	7.20346	1.93142	2.76403	0.199579	429	229	323	626	170	185	-0.170866	-0.17092	3.58657	0.727244	0.84866	-1.27318	-1.27375	3.00718	0.00452134	0.0348943
44818	44818	-	0	Membrane bound Extracellular (Secreted) with score 7.1	0.566727	0.275818	0.938904	0.220657	1.34444	0.135805	23	6	17	31	34	41	-	-	-	-	-	-	-	-	-	-
1156556	1156280	-	0	Cytoplasmic with score 5.1	2.42145	0.255582	2.23894	0.357649	8.42669	0.781899	339	250	326	447	1371	1494	0.0123956	0.0123981	3.39102	0.979327	0.990131	2.02559	2.02596	4.55551	2.89722e-12	1.42136e-10
1082181	1081905	-	0	Plasma membrane with score 7.5	7.80595	0.631528	7.04237	0.481956	13.5176	3.10076	638	437	675	792	1542	1253	-0.0605936	-0.060606	4.27971	0.896712	0.946234	1.08673	1.08687	4.7845	0.00424919	0.0331605
1116695	1116419	-	0	Extracellular (Secreted) with score 5.5	0.499713	0.146152	0.855708	0.117154	0.808613	0.0610628	53	18	69	102	66	98	-0.957468	-0.959638	0.858801	0.044022	0.107232	0.0534878	0.0535692	1.09375	0.913096	0.988226
1181876	1181600	-	0	Membrane bound Extracellular (Secreted) with score 7.1	3.22939	1.159	2.31196	0.241638	6.77943	0.363383	274	75	141	180	428	513	0.361614	0.361903	2.31838	0.483253	0.660405	1.67625	1.67705	3.02134	4.77213e-07	1.02392e-05
1142226	1141950	-	0	Membrane bound Extracellular (Secreted) with score 7.7	116.37	3.01792	62.2723	9.12049	50.8443	11.5221	6245	3525	4085	3281	3255	2764	0.749203	0.749225	7.06662	0.0409257	0.101046	-0.148566	-0.148571	6.40626	0.754615	0.957857
1116701	1116425	-	0	Membrane bound Mitochondrial with score 5.8	6.59292	0.0396809	6.21506	0.677193	7.23437	0.0436732	358	216	400	362	400	535	-0.0512229	-0.0512423	3.35032	0.913343	0.95577	0.403195	0.403315	3.42283	0.358604	0.754274
1131682	1131406	-	0	Plasma membrane with score 7.5	0.616471	0.169937	0.427068	0.0691716	0.750888	0.183006	29	29	29	29	59	45	-	-	-	-	-	-	-	-	-	-
1149637	1149361	-	0	Plasma membrane with score 4.9	0.0737698	0.0658041	0.0181371	0.0140998	0.0965775	0.00706647	11	1	4	1	7	8	-	-	-	-	-	-	-	-	-	-
1081819	1081543	-	0	Membrane bound Vacuolar with score 6.6	0.04218	0.0252856	0.0222076	0.0149103	0.0113008	0.000881003	5	6	2	4	3	2	-	-	-	-	-	-	-	-	-	-
1004955	1004955	-	0	Extracellular (Secreted) with score 8.3	145.381	11.7633	32.5519	0.274472	46.0793	8.47501	6027	4224	1619	1744	2455	2281	2.00046	2.00055	6.82609	1.55266e-15	2.74964e-14	0.637248	0.637288	5.69304	0.101242	0.370062
1149639	1149363	-	0	Plasma membrane with score 7.8	0.0109658	0.00268023	0.0469371	0.0228365	0.0656979	0.0171704	4	1	2	5	5	5	-	-	-	-	-	-	-	-	-	-
1081792	1081516	-	0	Cytoplasmic with score 8.5	0.0129799	0.00138572	-	-	0.0292265	0.00741368	2	1	2	0	3	2	-	-	-	-	-	-	-	-	-	-
44832	44832	-	0	Cytoplasmic with score 8.0	0.0298231	0.00888365	0.0262739	0.00642464	0.016573	0.00454793	3	3	2	3	2	4	-	-	-	-	-	-	-	-	-	-
1170885	1170609	-	0	Mitochondrial with score 8.8	-	-	-	-	0.00694986	0.00135285	1	0	0	0	1	1	-	-	-	-	-	-	-	-	-	-
44834	44834	-	0	Membrane bound Endoplasmic reticulum with score 6.6	-	-	-	-	-	-	1	0	0	2	0	2	-	-	-	-	-	-	-	-	-	-
1170887	1170611	-	0	Cytoplasmic with score 5.6	0.0823039	0.0075165	0.0293517	0.0222416	0.0531692	0.00810675	4	2	1	2	2	2	-	-	-	-	-	-	-	-	-	-
1170888	1170612	-	0	Membrane bound Mitochondrial with score 4.0	3.79254	0.00875512	5.79446	0.00994093	4.72412	0.00761788	138	84	230	252	176	234	-0.755329	-0.755909	2.39492	0.0633348	0.14441	-0.119378	-0.119445	2.48947	0.799192	0.964851
1170889	1170613	-	0	Mitochondrial with score 4.7	15.0498	1.1341	25.2827	2.39122	14.0148	0.316956	454	237	693	904	385	535	-0.864989	-0.865198	4.06196	0.018213	0.0514093	-0.680477	-0.680619	3.96274	0.0820956	0.326369
191974	191974	-	0	Plasma membrane with score 5.8	2.36238	0.28081	8.77294	1.79331	3.53557	0.344801	387	183	1103	1804	461	763	-2.01659	-2.01702	4.606	9.58991e-10	1.07633e-08	-1.14072	-1.14087	4.65875	0.00322868	0.0261172
1181883	1181607	-	0	Membrane bound Mitochondrial with score 7.2	7.71353	1.13614	2.98712	0.168388	10.6846	0.18939	299	130	120	111	349	493	1.1975	1.19849	2.37038	0.00223242	0.00833208	1.96982	1.97103	2.78427	3.3772e-09	1.00497e-07
1101098	1100822	-	0	Plasma membrane with score 9.8	8.44902	2.45064	13.4261	2.228	41.949	3.10379	716	233	820	1212	2938	3401	-0.832947	-0.833102	4.41525	0.0596807	0.137598	1.77471	1.77484	5.74813	7.0969e-10	2.42148e-08
1131696	1131420	-	0	Cytoplasmic with score 3.4	0.657039	0.066652	0.426906	0.0357958	0.81986	0.118218	48	23	34	32	46	71	0.43974	0.44138	0.139654	0.375462	0.561766	0.928001	0.930705	0.262806	0.0405426	0.200416
1116710	1116434	-	0	Nuclear with score 8.0	10.4226	0.592423	12.2243	0.952661	5.57813	0.855355	594	309	757	710	336	338	-0.367091	-0.36717	4.14417	0.400452	0.585609	-0.990717	-0.99097	3.73973	0.00744212	0.0528105
191783	191783	-	0	Membrane bound Endoplasmic reticulum with score 6.4	0.185239	0.0315928	0.0926779	0.00895162	0.163881	0.0593766	12	5	7	6	8	15	-	-	-	-	-	-	-	-	-	-
1170896	1170620	-	0	Membrane bound Endoplasmic reticulum with score 4.4	2.99061	0.435853	0.920953	0.140197	1.94202	0.0949195	213	92	67	54	124	146	1.63533	1.6376	1.76097	4.19153e-05	0.000240155	1.27283	1.27464	1.34528	0.0014379	0.0131424
1181886	1181610	-	0	Plasma membrane with score 8.0	5.01385	0.635297	2.12766	0.216084	8.73775	0.485816	351	156	129	178	564	680	1.04062	1.0413	2.66237	0.00941229	0.0292438	2.14454	2.14548	3.32336	1.71871e-11	7.7223e-10
1101107	1100831	-	0	Membrane bound Mitochondrial with score 5.1	27.3565	0.964886	27.1922	0.533446	49.6009	4.57897	1799	1144	2021	2249	3083	5031	-0.16308	-0.163092	5.7699	0.721101	0.844773	1.02274	1.02279	6.2825	0.00157063	0.0141673
1181888	1181612	-	0	Plasma membrane with score 4.4	14.7159	0.166329	9.29148	1.88699	30.3713	2.52167	688	405	598	407	1518	1702	0.466376	0.466486	4.03026	0.299796	0.481746	1.79455	1.79481	4.77027	2.22147e-07	5.02795e-06
192085	192085	-	0	Cytoplasmic with score 5.0	0.150324	0.0841765	0.1936	0.0601553	0.210163	0.106815	8	1	7	5	8	7	-	-	-	-	-	-	-	-	-	-
1116717	1116441	-	0	Cytoplasmic with score 7.4	0.0958037	0.00895395	0.0736017	0.018682	0.0684044	0.0165168	26	19	29	20	22	22	-	-	-	-	-	-	-	-	-	-
1116720	1116444	-	0	Membrane bound Extracellular (Secreted) with score 7.7	2.08468	0.604013	1.89472	0.162116	2.92052	0.00317396	188	64	133	168	201	267	0.0235682	0.0236029	2.04878	0.962329	0.982926	0.753438	0.753946	2.29103	0.0652238	0.281654
1156568	1156292	-	0	Membrane bound Mitochondrial with score 4.3	0.60071	0.0723728	1.22148	0.271528	5.44881	1.09073	70	44	134	195	474	963	-1.15491	-1.15644	1.71811	0.00525199	0.0175884	2.21236	2.21326	3.47672	1.91319e-08	5.14909e-07
1131706	1131430	-	0	Extracellular (Secreted) with score 9.9	0.110816	0.0710608	0.719945	0.166619	0.416065	0.136261	2	1	11	7	5	8	-	-	-	-	-	-	-	-	-	-
1101119	1100843	-	0	Membrane bound Extracellular (Secreted) with score 6.0	9.20905	0.467761	13.1814	2.08317	23.9225	6.76457	498	319	916	733	1674	1290	-0.648389	-0.648528	4.2029	0.110921	0.2262	0.996558	0.996671	4.90311	0.0179813	0.106697
1142236	1141960	-	0	Membrane bound Extracellular (Secreted) with score 7.3	9.14577	0.180219	17.5956	0.305461	14.3143	2.04683	332	185	677	724	576	594	-1.08899	-1.08932	3.80584	0.00131876	0.0052456	-0.126551	-0.126576	4.01799	0.785534	0.96072
1162263	1161987	4.2.1.1	0	Membrane bound Extracellular (Secreted) with score 6.2	26.0059	0.865487	32.3899	1.02166	71.4627	11.7992	689	400	963	954	2127	2062	-0.462352	-0.462431	4.4873	0.262559	0.43957	1.26501	1.26512	5.29819	4.28946e-05	0.000598444
1142239	1141963	-	0	Membrane bound Mitochondrial with score 6.9	314.401	3.52372	584.229	116.368	1544.25	302.029	9162	5560	22268	16190	54019	48923	-1.0326	-1.03261	8.60547	0.00491888	0.0166235	1.55517	1.55518	9.8427	3.8776e-05	0.000545629
1142241	1141965	-	0	Extracellular (Secreted) with score 9.8	787.138	135.857	3022.33	151.528	5630.95	847.563	7682	3080	27425	26848	52131	50760	-2.05033	-2.05036	8.83119	3.06149e-11	3.95855e-10	1.05986	1.05986	9.97849	0.002197	0.0188291
44853	44853	-	0	Membrane bound Mitochondrial with score 7.0	0.52124	0.0908196	11.8286	0.207375	11.0129	0.75622	14	6	280	322	263	311	-4.55153	-4.56663	2.12394	5.74336e-30	2.14275e-28	0.0551663	0.0551893	2.89214	0.906855	0.986909
1142243	1141967	-	0	Plasma membrane with score 6.8	9.5168	0.74103	382.2	38.0551	468.779	15.7503	579	302	20788	27661	25020	36772	-5.43704	-5.43739	8.37931	2.20845e-89	3.30882e-87	0.461364	0.461366	9.42971	0.273488	0.665642
1131713	1131437	-	0	Cytoplasmic with score 6.4	0.49663	0.0462664	0.540628	0.070207	0.993091	0.0252136	27	14	35	27	50	66	-	-	-	-	-	1.01092	1.01396	0.232398	0.0260164	0.142587
1131714	1131438	-	0	Cytoplasmic with score 6.2	-	-	-	-	0.00868682	0.000983007	1	0	0	2	1	1	-	-	-	-	-	-	-	-	-	-
1082226	1081950	-	0	Plasma membrane with score 4.4	0.0809083	0.0738287	0.18081	0.0235285	0.327604	0.0946461	14	1	15	13	27	20	-	-	-	-	-	-	-	-	-	-
1081809	1081533	-	0	Cytoplasmic with score 7.0	0.346406	0.0103957	0.0920914	0.00222356	0.129174	0.0147067	27	17	10	8	11	17	-	-	-	-	-	-	-	-	-	-
1142245	1141969	-	0	Membrane bound Extracellular (Secreted) with score 7.8	1.52293	0.413857	10.7085	1.54225	12.0687	0.599193	76	28	518	399	437	658	-2.84571	-2.84838	2.84913	1.56537e-13	2.387e-12	0.349762	0.349849	3.66331	0.446386	0.820938
1149655	1149379	-	0	Plasma membrane with score 7.2	0.0629962	0.0124511	0.0586695	0.00324829	0.364461	0.219389	12	3	12	9	27	24	-	-	-	-	-	-	-	-	-	-
1170919	1170643	-	0	Membrane bound Mitochondrial with score 4.5	0.269233	0.0291634	0.11464	0.0533651	0.169742	0.0309514	15	7	7	5	6	13	-	-	-	-	-	-	-	-	-	-
1181900	1181624	-	0	Mitochondrial with score 4.2	7.07757	0.262199	5.54097	1.38589	4.7273	0.0976599	189	125	210	131	130	181	0.244305	0.244487	2.35885	0.622292	0.775216	-0.0369709	-0.0369974	2.0494	0.941871	0.993186
1142247	1141971	-	0	Membrane bound Mitochondrial with score 8.0	104.408	21.7988	258.125	37.6267	320.076	17.7943	1258	508	2456	3486	3261	4114	-1.45108	-1.4512	5.76828	7.64649e-06	5.01565e-05	0.436935	0.436951	6.38712	0.298104	0.695878
1170922	1170646	-	0	Cytoplasmic with score 8.9	0.131133	0.0105336	0.169749	0.0296974	0.139194	0.0051621	6	3	7	10	7	10	-	-	-	-	-	-	-	-	-	-
1181902	1181626	-	0	Cytoplasmic with score 8.2	5.85642	0.168442	3.39751	0.290681	3.34182	0.626263	194	117	133	120	126	118	0.654608	0.65519	2.15378	0.124504	0.247723	0.0815037	0.0815817	1.67451	0.867007	0.982922
1181903	1181627	-	0	Membrane bound Extracellular (Secreted) with score 3.1	4.99832	0.91129	3.13121	0.0515823	3.43277	0.288037	309	253	252	260	276	312	0.549552	0.5498	3.09856	0.212329	0.375594	0.324135	0.324282	2.80504	0.47432	0.838236
1162269	1161993	-	0	Plasma membrane with score 8.5	12.7846	0.987506	5.97832	0.32652	5.28043	0.509082	854	579	425	517	394	431	0.99275	0.992964	4.2472	0.00390886	0.0135896	-0.0594988	-0.059516	3.4762	0.899247	0.986496
1181905	1181629	-	0	Membrane bound Extracellular (Secreted) with score 7.6	1.10701	0.252701	0.573541	0.0776517	0.126954	0.00786434	25	23	21	16	4	5	-	-	-	-	-	-	-	-	-	-
1131727	1131451	-	0	Mitochondrial with score 2.4	0.197454	0.0831587	0.115259	0.0273398	0.0498194	0.00239021	3	5	3	2	1	2	-	-	-	-	-	-	-	-	-	-
44871	44871	-	0	Nuclear with score 6.3	0.212204	0.117893	-	-	-	-	1	2	0	1	2	0	-	-	-	-	-	-	-	-	-	-
1181906	1181630	-	0	Plasma membrane with score 7.0	42.8176	3.62558	89.0015	23.4456	44.0634	2.72056	4330	2164	6621	12252	3797	5832	-1.19562	-1.19565	7.49937	0.00162799	0.00631591	-0.854905	-0.854921	7.44664	0.0444021	0.212774
127124	127124	-	0	Membrane bound Extracellular (Secreted) with score 4.8	7.99061	1.19838	6.52649	0.129637	6.223	0.350492	183	80	149	152	132	158	0.118081	0.118195	2.10045	0.804988	0.89613	0.0657994	0.0658544	1.91019	0.889683	0.986393
1082064	1081788	6.1.1.7	0	Membrane bound Mitochondrial with score 4.2	27.3033	2.50827	2.67129	0.722128	4.95606	2.04497	1080	532	133	84	251	142	3.2044	3.20605	3.91552	3.07088e-20	7.24651e-19	1.02345	1.02432	2.01173	0.0712557	0.297972
1170931	1170655	-	0	Nuclear with score 4.0	0.950091	0.0580916	0.257103	0.00233452	0.346772	0.0763316	408	214	127	134	175	155	1.59006	1.5911	2.82361	2.5102e-06	1.79907e-05	0.480905	0.481309	1.92986	0.299319	0.697226
1181908	1181632	-	0	Cytoplasmic with score 9.1	1132.51	108.536	85.1512	21.0267	152.138	48.4499	20603	14895	2324	1514	4008	2838	3.59342	3.59352	8.41732	3.57862e-26	1.14117e-24	0.987109	0.987157	6.12024	0.0371651	0.188248
1181909	1181633	-	0	Nuclear with score 7.2	216.275	23.4223	18.8679	2.01722	22.7725	4.13822	10235	7527	1198	1054	1404	1325	3.37577	3.37593	7.43943	1.3187e-36	6.19263e-35	0.413228	0.413269	4.98898	0.342907	0.742095
1116743	1116467	-	0	Membrane bound Golgi with score 8.4	89.4177	2.3332	5.19888	1.21821	7.91943	2.90387	4775	2978	386	260	587	365	3.94183	3.94241	6.16888	1.47455e-41	8.13932e-40	0.721987	0.722213	3.38212	0.174515	0.521343
1101138	1100862	-	0	Plasma membrane with score 3.0	25.1921	0.606579	9.85897	0.805015	7.25034	0.423058	1818	1125	729	931	507	771	1.1987	1.19884	5.20164	4.39272e-05	0.000250834	-0.270137	-0.270183	4.1898	0.549903	0.885647
1116749	1116473	-	0	Membrane bound Vacuolar with score 4.8	46.7648	1.78106	3.88515	0.387468	5.42215	1.24531	6936	3811	665	587	942	801	3.44125	3.44154	6.65179	2.94577e-48	1.95811e-46	0.622027	0.622132	4.26603	0.150871	0.47628
1005100	1005100	-	0	Plasma membrane with score 9.2	472.085	21.9115	35.3938	8.73252	29.311	9.91794	14621	9556	1525	1013	1257	843	3.61669	3.61683	7.84146	6.51726e-30	2.41241e-28	-0.116558	-0.11657	4.89105	0.823554	0.973097
1116752	1116476	-	0	Membrane bound Endoplasmic reticulum with score 8.0	2.32415	0.097076	4.62288	0.382388	3.18653	0.0489848	350	188	659	845	456	589	-1.13475	-1.13507	3.8878	0.000905725	0.00378281	-0.40497	-0.405051	3.98871	0.34742	0.74622
1142252	1141976	-	0	Mitochondrial with score 4.8	46.6955	12.2202	42.7989	0.941777	81.5537	9.4814	734	260	600	628	1133	1239	-0.0352466	-0.0352535	4.03783	0.941429	0.971376	1.07809	1.07825	4.52583	0.000730831	0.00733742
1156580	1156304	-	0	Membrane bound Lysosomal with score 9.2	1.05491	0.117363	0.56946	0.0745927	0.561231	0.144414	51	40	43	36	39	33	0.588016	0.589696	0.474772	0.226491	0.394802	-0.00148877	-0.00151626	0.0055416	0.99717	0.998957
1116756	1116480	-	0	Membrane bound Endoplasmic reticulum with score 4.3	25.8758	0.19544	10.1964	0.546074	6.95587	0.270639	1360	795	558	665	379	482	1.17708	1.17727	4.74813	8.24401e-05	0.000441881	-0.386802	-0.386897	3.70132	0.372954	0.768632
1149670	1149394	-	0	Nuclear with score 4.4	43.3003	0.899872	20.1313	0.297249	22.9383	0.720345	2797	1739	1505	1575	1572	2050	0.926514	0.926576	5.91492	0.00242886	0.00895575	0.347649	0.347675	5.39794	0.414289	0.797643
1162280	1162004	-	0	Membrane bound Extracellular (Secreted) with score 9.1	8.0318	0.121312	6.05997	0.0700596	4.77484	0.0032118	277	166	226	245	167	212	0.272476	0.272623	2.82113	0.551467	0.719361	-0.196409	-0.196525	2.42096	0.672506	0.933457
1181920	1181644	-	0	Membrane bound Mitochondrial with score 6.3	33.6173	1.62757	7.75512	0.808269	8.64133	0.316499	1578	829	326	412	378	452	2.04693	2.04735	4.67079	1.86402e-14	3.03353e-13	0.295132	0.295226	3.30796	0.514581	0.863641
1116765	1116489	-	0	Plasma membrane with score 6.5	5.37303	0.659067	7.96479	0.499466	11.6013	2.22229	371	167	492	605	563	1129	-0.709802	-0.710035	3.58039	0.0795862	0.173571	0.708497	0.70863	4.11915	0.0997428	0.367845
1181922	1181646	3.1.26.4	0	Nuclear with score 7.6	0.57172	0.052054	0.342916	0.0521121	0.994226	0.0112316	16	10	11	16	28	39	-	-	-	-	-	-	-	-	-	-
1162283	1162007	-	0	Membrane bound Endoplasmic reticulum with score 4.2	12.0557	0.468179	2.92176	0.062976	9.13374	1.00838	616	335	163	167	490	543	1.86929	1.87018	3.3753	1.8638e-09	2.01056e-08	1.77213	1.77293	3.13966	4.73311e-08	1.20668e-06
1156586	1156310	-	0	Plasma membrane with score 8.4	0.575108	0.10098	0.426462	0.0153886	0.932925	0.0971205	62	28	46	47	91	100	0.281235	0.282035	0.528315	0.566529	0.731828	1.16096	1.16318	0.893023	0.00445316	0.034456
1181924	1181648	-	0	Membrane bound Extracellular (Secreted) with score 4.9	19.0007	6.95242	17.2556	1.25916	119.976	6.80505	1064	293	707	882	4560	6924	0.00419221	0.00419369	4.42378	0.993413	0.997305	2.95887	2.95907	6.38651	6.19738e-33	1.60707e-30
1149676	1149400	-	0	Plasma membrane with score 6.4	0.0564892	0.01044	0.0319165	0.00763927	0.0373276	0.00769989	4	2	3	2	3	2	-	-	-	-	-	-	-	-	-	-
1156588	1156312	-	0	Membrane bound Mitochondrial with score 4.0	0.870879	0.068841	0.932606	0.0808844	1.57833	0.129815	44	22	51	50	78	90	-0.272188	-0.272995	0.390321	0.57967	0.741372	0.853378	0.855033	0.810457	0.0464767	0.220106
1170952	1170676	-	0	Nuclear with score 4.4	-	-	-	-	-	-	2	0	2	0	2	0	-	-	-	-	-	-	-	-	-	-
44897	44897	-	0	Cytoplasmic with score 5.5	-	-	0.00921271	0.000359815	-	-	1	0	1	1	0	0	-	-	-	-	-	-	-	-	-	-
1131752	1131476	-	0	Membrane bound Mitochondrial with score 7.8	0.473334	0.0601398	0.141335	0.0527576	0.14579	0.0673997	16	7	6	3	6	3	-	-	-	-	-	-	-	-	-	-
44899	44899	-	0	Mitochondrial with score 4.9	0.0471372	0.0164992	0.0171459	0.00997865	-	-	1	2	1	1	1	0	-	-	-	-	-	-	-	-	-	-
44900	44900	-	0	Membrane bound Endoplasmic reticulum with score 7.3	0.168192	0.00217595	0.0852486	0.023215	0.0728641	0.018783	12	5	10	6	3	7	-	-	-	-	-	-	-	-	-	-
1149680	1149404	1.1.1.1	0	Plasma membrane with score 7.0	0.0126511	0.00400652	0.0223971	0.00697498	0.0116843	0.00142869	6	2	6	4	5	5	-	-	-	-	-	-	-	-	-	-
1181926	1181650	-	0	Cytoplasmic with score 9.4	4.10501	1.67525	0.615049	0.0760802	1.02895	0.0472613	71	18	7	10	13	16	-	-	-	-	-	-	-	-	-	-
1149681	1149405	-	0	Cytoplasmic with score 8.1	1.21114	0.438094	0.330305	0.146984	0.858611	0.147195	50	12	14	6	26	26	-	-	-	-	-	-	-	-	-	-
1204110	1203834	-	0	Cytoplasmic with score 8.8	2.68729	1.09354	0.489319	0.163501	1.49504	0.166633	192	47	40	21	68	112	2.16899	2.17411	1.22429	0.000173482	0.000861843	1.64324	1.6474	0.653112	0.000643271	0.0065821
1156589	1156313	-	0	Membrane bound Extracellular (Secreted) with score 4.6	15.485	5.22401	2.92413	0.159393	10.0995	0.751084	878	256	129	156	462	539	2.23142	2.23254	3.453	1.30563e-07	1.11629e-06	1.93771	1.93868	3.05422	1.61134e-09	5.14947e-08
44904	44904	-	0	Membrane bound Endoplasmic reticulum with score 6.0	2.84724	0.0748823	0.0864005	0.00692906	0.16289	0.00338023	93	61	4	3	6	11	4.77563	4.83028	0.477362	9.2034e-21	2.25054e-19	-	-	-	-	-
44905	44905	-	0	Membrane bound Mitochondrial with score 4.9	2.17039	0.388782	0.0965672	0.0632024	0.120278	0.0240418	86	36	8	2	3	7	3.87894	3.91618	0.144356	3.12606e-13	4.69855e-12	-	-	-	-	-
44906	44906	-	0	Cytoplasmic with score 5.5	0.00919157	0.00233581	0.0314107	0.0182497	-	-	1	1	2	5	0	0	-	-	-	-	-	-	-	-	-	-
1131761	1131485	-	0	Mitochondrial with score 7.3	0.0243967	0.0023508	-	-	0.0188067	0.00500548	4	2	0	0	2	5	-	-	-	-	-	-	-	-	-	-
127919	127919	-	0	Membrane bound Mitochondrial with score 8.6	-	-	-	-	-	-	1	0	0	0	0	0	-	-	-	-	-	-	-	-	-	-
1181928	1181652	-	0	Plasma membrane with score 9.5	2.52106	0.573802	3.83699	0.332764	5.81767	0.652137	87	75	167	221	218	374	-0.840753	-0.841602	2.05482	0.0559536	0.130439	0.708	0.708376	2.62463	0.103347	0.375796
1204127	1203851	-	0	Cytoplasmic with score 7.5	9.69485	2.37057	12.2646	1.88628	37.0094	2.74472	498	490	774	1151	2374	3756	-0.497478	-0.497566	4.46737	0.28499	0.465	1.77809	1.77823	5.67249	6.01857e-09	1.71775e-07
1170968	1170692	-	0	Plasma membrane with score 5.0	0.0351675	0.0226283	0.0214874	0.00771779	0.0510523	0.0219109	4	1	1	2	3	2	-	-	-	-	-	-	-	-	-	-
1131765	1131489	-	0	Cytoplasmic with score 7.5	0.0453969	0.0263492	0.126422	0.0376938	0.134565	0.0256409	3	1	2	4	4	7	-	-	-	-	-	-	-	-	-	-
1170970	1170694	-	0	Membrane bound Mitochondrial with score 6.8	0.940522	0.257676	2.0248	0.209551	3.68571	0.541612	25	25	82	71	103	191	-1.2088	-1.21238	0.655004	0.0101004	0.0311766	1.02611	1.02736	1.51033	0.0198099	0.115475
1181930	1181654	-	0	Membrane bound Extracellular (Secreted) with score 6.3	6.13974	0.822531	6.49403	2.30916	6.124	2.74921	231	105	327	163	298	155	-0.252064	-0.252216	2.6413	0.636058	0.783677	0.0545172	0.0545443	2.61724	0.931116	0.991413
1156591	1156315	-	0	Cytoplasmic with score 5.9	5.74286	0.933545	4.9355	1.14937	3.94363	1.3371	326	141	330	222	260	170	0.0513713	0.0513997	2.94632	0.917378	0.958082	-0.203099	-0.203202	2.65716	0.709162	0.945688
1170973	1170697	-	0	Plasma membrane with score 3.3	0.469184	0.0696072	0.172968	0.0126633	0.224441	0.0319377	70	54	34	39	38	57	1.15353	1.15656	0.701724	0.00870692	0.0273129	0.488421	0.489905	0.139523	0.309279	0.707729
1101177	1100901	-	0	Plasma membrane with score 5.0	1.51893	0.135124	0.84465	0.0923149	0.953983	0.0555317	94	64	50	70	65	81	0.777427	0.778823	1.15902	0.0796054	0.173572	0.404809	0.405572	0.781762	0.389709	0.777281
1156593	1156317	-	0	Plasma membrane with score 7.7	5.90591	0.612475	4.81973	0.659236	3.58635	0.0966119	357	173	251	349	189	270	0.153514	0.153584	3.09709	0.745031	0.859491	-0.271668	-0.271798	2.72618	0.559976	0.891874
1081872	1081596	-	0	Plasma membrane with score 5.9	0.515203	0.0675999	0.242507	0.0741893	1.13255	0.160179	35	17	12	23	59	104	-	-	-	-	-	2.31332	2.32188	0.374845	5.18482e-07	1.09182e-05
1131772	1131496	-	0	Membrane bound Extracellular (Secreted) with score 3.2	1.06071	0.0646291	5.64206	2.81475	6.88723	1.81385	20	10	156	56	146	116	-2.50292	-2.51163	0.860352	7.99809e-05	0.000430165	0.432515	0.432965	1.62989	0.494997	0.852587
1082134	1081858	-	0	Plasma membrane with score 5.6	0.600931	0.310522	0.855019	0.0111093	1.65424	0.237586	47	10	54	54	75	139	-0.660008	-0.662013	0.333708	0.214511	0.378603	1.07519	1.07702	1.04617	0.0141403	0.0874831
1116789	1116513	-	0	Membrane bound Golgi with score 4.4	25.1933	2.16917	34.3207	2.10819	17.0427	1.43546	1590	801	2069	2537	1070	1237	-0.611865	-0.611912	5.68152	0.100323	0.209131	-0.869236	-0.869303	5.42002	0.00725615	0.0519282
44920	44920	-	0	Plasma membrane with score 8.5	1.67781	0.0673987	0.427209	0.0518479	0.595437	0.181871	71	46	19	24	35	27	1.8074	1.8141	0.416796	2.44664e-05	0.000146628	-	-	-	-	-
1162295	1162019	-	0	Cytoplasmic with score 7.7	7.72207	0.0057363	10.8602	1.90224	13.2596	0.318331	165	104	295	217	282	382	-0.569792	-0.570174	2.56109	0.208813	0.371254	0.476579	0.476784	2.89963	0.298179	0.695878
1116792	1116516	-	0	Plasma membrane with score 8.3	30.3884	0.587422	15.0411	0.0407044	13.1561	0.287322	1603	997	868	958	710	928	0.879128	0.879229	5.12895	0.00644937	0.0210496	-0.0415709	-0.0415769	4.43898	0.928879	0.991242
1156596	1156320	-	0	Membrane bound Mitochondrial with score 2.9	5.57279	0.33953	6.20771	0.0354272	5.98868	0.381488	245	168	322	349	300	353	-0.31702	-0.317171	3.04188	0.484644	0.661204	0.0835605	0.0835917	3.06368	0.85872	0.980527
44924	44924	-	0	Golgi with score 6.0	0.208026	0.0227428	0.0777538	0.0114763	0.131232	0.0671014	8	6	4	2	5	3	-	-	-	-	-	-	-	-	-	-
1081811	1081535	-	0	Mitochondrial with score 6.5	0.47917	0.0487283	0.163037	0.0513303	0.251822	0.0268715	39	17	17	11	15	25	-	-	-	-	-	-	-	-	-	-
1149695	1149419	-	0	Membrane bound Lysosomal with score 6.0	-	-	-	-	0.024325	0.0175687	1	0	3	0	3	2	-	-	-	-	-	-	-	-	-	-
1149696	1149420	-	0	Membrane bound Extracellular (Secreted) with score 8.4	-	-	0.0167592	0.00114587	0.00357135	0.000544526	6	0	4	2	1	1	-	-	-	-	-	-	-	-	-	-
1156597	1156321	-	0	Nuclear with score 5.6	6.60191	0.159622	11.9381	1.02044	6.74481	0.00846035	439	247	764	1006	439	590	-1.01094	-1.01117	4.16029	0.0034633	0.0122141	-0.664488	-0.664612	4.11656	0.0883334	0.34101
1170989	1170713	-	0	Nuclear with score 4.4	-	-	0.0981831	0.0623885	0.120372	0.0281823	4	0	4	9	4	11	-	-	-	-	-	-	-	-	-	-
1156598	1156322	-	0	Membrane bound Mitochondrial with score 3.9	13.7177	0.0574123	9.27072	0.22766	5.14218	0.618635	1053	610	793	802	446	468	0.413879	0.413942	4.65365	0.323538	0.50712	-0.673036	-0.673176	3.97144	0.0857896	0.335181
44930	44930	-	0	Membrane bound Endoplasmic reticulum with score 5.0	0.101078	0.0578212	0.0169766	0.00579974	0.0132009	0.0070742	9	1	1	2	1	2	-	-	-	-	-	-	-	-	-	-
50930	50930	-	0	Mitochondrial with score 5.0	5.15666	1.91824	0.828591	0.34992	0.768216	0.147244	118	30	22	9	17	13	2.46043	2.47104	0.510958	4.28231e-05	0.000244826	-	-	-	-	-
1131788	1131512	-	0	Membrane bound Peroxisomal with score 4.1	0.15153	0.0991477	0.0577378	0.019866	0.0803821	0.0126015	2	6	1	4	3	3	-	-	-	-	-	-	-	-	-	-
1149701	1149425	-	0	Cytoplasmic with score 3.0	0.526932	0.0551405	0.52048	0.118424	0.292239	0.0365552	33	24	48	30	26	27	-0.0836799	-0.0840174	0.128436	0.873531	0.933265	-	-	-	-	-
44933	44933	-	0	Cytoplasmic with score 6.8	1.49763	0.026361	0.778071	0.0041142	0.671308	0.00847476	70	41	43	42	33	43	0.737892	0.739796	0.657292	0.102991	0.213047	-	-	-	-	-
1181939	1181663	3.2.1.21	0	Cytoplasmic with score 6.7	0.504079	0.0343527	0.308217	0.0849227	0.179827	0.00939372	46	27	25	41	16	24	0.506346	0.508152	0.168274	0.311081	0.494575	-	-	-	-	-
1149703	1149427	-	0	Plasma membrane with score 6.9	0.0310724	0.00187337	0.0646839	0.0142631	0.0472841	0.007621	3	1	8	6	2	6	-	-	-	-	-	-	-	-	-	-
191932	191932	-	0	Plasma membrane with score 8.0	4.34081	0.164243	1.05204	0.204968	1.20647	0.105464	197	123	61	44	58	69	1.96479	1.96764	1.81144	2.7986e-07	2.30105e-06	0.386851	0.387692	0.598127	0.427758	0.807809
44937	44937	-	0	Cytoplasmic with score 5.2	-	-	0.0471562	0.0360288	-	-	1	0	1	2	0	0	-	-	-	-	-	-	-	-	-	-
1181941	1181665	-	0	Membrane bound Mitochondrial with score 6.8	0.770169	0.0648204	0.185181	0.0570757	0.32997	0.167998	45	31	17	9	38	13	1.90367	1.915	-0.196734	0.000124283	0.000639295	-	-	-	-	-
1116805	1116529	-	0	Cytoplasmic with score 6.0	0.0591448	0.0032873	0.0586863	0.00900087	0.157346	0.0665046	6	3	7	6	15	9	-	-	-	-	-	-	-	-	-	-
1149706	1149430	-	0	Plasma membrane with score 6.9	6.1251	0.671415	4.47709	0.582244	6.2322	0.549806	311	230	317	273	387	435	0.266752	0.266865	3.14795	0.567542	0.732635	0.598942	0.599157	3.17101	0.158214	0.491177
1171002	1170726	-	0	Membrane bound Mitochondrial with score 8.2	35.7679	0.206387	18.9368	0.191488	28.5997	3.0073	1611	974	944	1001	1426	1563	0.77329	0.773376	5.15353	0.0223002	0.0609238	0.74847	0.748548	4.97304	0.0325437	0.169751
1116811	1116535	-	0	Nuclear with score 6.8	60.1223	1.38704	120.454	8.87029	129.319	17.5084	2720	1531	5490	6854	6550	6736	-1.1833	-1.18334	6.90262	3.45338e-05	0.000200347	0.245357	0.245362	7.33814	0.586455	0.906531
204276	204276	-	0	Membrane bound Extracellular (Secreted) with score 3.2	13.7636	0.92111	124.352	23.8819	356.132	11.418	650	433	4910	7598	16145	20073	-3.13791	-3.13817	6.54528	3.5838e-30	1.36401e-28	1.66289	1.66291	8.28172	1.55725e-07	3.61473e-06
1149709	1149433	-	0	Cytoplasmic with score 7.9	1.65088	0.166605	1.99314	0.161063	2.4365	0.151696	53	39	85	76	92	114	-0.429033	-0.429928	0.980177	0.366798	0.552516	0.46964	0.470288	1.24079	0.30023	0.698868
1081925	1081649	-	0	Membrane bound Endoplasmic reticulum with score 5.2	0.727371	0.0347973	1.04489	0.26434	1.47776	0.138524	51	27	57	103	104	119	-0.678476	-0.680002	0.858779	0.167228	0.312568	0.613722	0.614535	1.29975	0.19962	0.562869
1204207	1203931	-	0	Membrane bound Mitochondrial with score 7.2	0.665054	0.110104	0.884439	0.0254551	0.959882	0.00618512	26	12	37	39	37	50	-	-	-	-	-	0.307807	0.30876	0.0997535	0.529174	0.871016
1131804	1131528	-	0	Cytoplasmic with score 8.2	0.221385	0.0203208	0.227909	0.139601	0.335705	0.0266037	6	3	2	9	11	10	-	-	-	-	-	-	-	-	-	-
1081998	1081722	-	0	Membrane bound Mitochondrial with score 4.6	23.72	6.04623	37.9714	0.96616	35.8543	0.814152	1926	664	2606	2948	2363	3034	-0.836278	-0.836335	5.86902	0.0334453	0.0854835	0.0759218	0.0759253	6.09993	0.870019	0.983186
1162307	1162031	-	0	Membrane bound Mitochondrial with score 4.4	51.7073	11.1178	62.7266	11.0636	58.9036	7.15111	2511	962	3272	2434	2663	2805	-0.447671	-0.447696	6.07222	0.319198	0.502287	0.0607568	0.0607595	6.14321	0.897611	0.986496
44950	44950	-	0	Membrane bound Mitochondrial with score 5.9	30.581	7.28475	59.3727	6.65359	37.8999	4.58278	1951	686	3678	3171	2167	2280	-1.11793	-1.118	6.08473	0.00307162	0.0109947	-0.496653	-0.496676	6.14479	0.227969	0.601643
1162309	1162033	-	0	Plasma membrane with score 5.9	5.0675	1.08855	11.3703	3.41581	9.01665	3.01805	117	46	307	177	228	153	-1.2896	-1.29078	2.24655	0.0072396	0.0232747	-0.193973	-0.194084	2.47698	0.730418	0.951251
44952	44952	-	0	Membrane bound Mitochondrial with score 7.6	28.8725	8.35588	30.5367	6.80332	19.0402	6.26794	1026	330	1145	774	694	489	-0.263194	-0.263235	4.58642	0.600683	0.757931	-0.545142	-0.545232	4.29884	0.278091	0.672157
1162311	1162035	-	0	Cytoplasmic with score 5.0	18.7426	1.13273	15.5182	1.83328	11.9769	1.31666	1208	638	1156	997	806	879	0.110256	0.11027	4.9253	0.812119	0.899965	-0.230451	-0.230481	4.59362	0.613019	0.91464
1082677	1082401	-	0	Nuclear with score 2.2	21.0794	2.39761	56.4855	2.18231	39.3733	1.13866	2527	1198	6964	6901	4123	5921	-1.58017	-1.58023	6.96696	4.96941e-09	5.12637e-08	-0.361165	-0.361173	7.21529	0.398334	0.785589
1204231	1203955	-	0	Nuclear with score 6.8	11.9544	0.516813	11.5651	0.621818	9.05658	0.864031	1852	986	1893	1825	1379	1580	-0.052928	-0.052932	5.62698	0.909374	0.953837	-0.207174	-0.20719	5.38806	0.646809	0.926351
1101222	1100946	-	0	Cytoplasmic with score 6.9	36.4778	0.437974	24.309	0.948684	24.7657	4.02468	1709	1038	1300	1297	1344	1318	0.443042	0.443084	5.37318	0.276462	0.455255	0.171906	0.171922	5.05824	0.708237	0.945688
1116835	1116559	-	0	Cytoplasmic with score 4.7	28.2151	0.368141	17.2004	0.161444	9.32786	0.918901	2800	1615	1820	2015	1002	1109	0.558696	0.55873	5.99939	0.136525	0.266638	-0.732427	-0.732492	5.2089	0.0347609	0.178647
1116837	1116561	3.1.3.25	0	Membrane bound Lysosomal with score 7.1	39.684	1.02089	58.2602	7.26281	46.4487	8.04691	1277	782	2341	1976	1760	1695	-0.70952	-0.70958	5.56233	0.0518604	0.122632	-0.188074	-0.188086	5.61605	0.683712	0.936958
1204254	1203978	-	0	Cytoplasmic with score 6.8	7.22674	0.068495	5.63153	0.749357	4.48453	0.411939	252	153	250	203	180	187	0.193977	0.194089	2.73157	0.681459	0.816488	-0.179096	-0.179206	2.38118	0.708817	0.945688
1181955	1181679	-	0	Nuclear with score 6.7	49.7714	1.79314	80.5301	2.81272	54.3063	3.8165	1907	1206	3869	3768	2371	2786	-0.925746	-0.925794	6.30189	0.00296328	0.0106513	-0.445968	-0.445986	6.31944	0.274225	0.666721
1156613	1156337	-	0	Nuclear with score 8.7	79.9832	0.904398	61.1929	2.73425	68.57	2.97785	6399	3883	5452	5318	5492	6798	0.294616	0.294623	7.34108	0.502463	0.676956	0.306611	0.306617	7.18207	0.482551	0.844348
1116847	1116571	1.3.1.9;2.3.1.38;2.3.1.39;3.1.2.14;4.2.1.59;2.3.1.86	0	Plasma membrane with score 3.4	46.4858	3.06801	82.9847	7.2623	91.2442	2.76253	11012	5713	17680	22616	18818	27019	-0.928983	-0.928992	8.69044	0.00655631	0.0213544	0.297146	0.297148	9.07221	0.503527	0.857412
1084119	1083843	1.1.1.100;2.3.1.41;2.3.1.86;2.7.8.7	0	Nuclear with score 5.2	47.1224	2.66005	77.4441	9.83741	119.993	3.9269	9841	5253	13938	19442	21884	31630	-0.797318	-0.797327	8.46293	0.0293525	0.0768472	0.794117	0.794122	9.09288	0.0330167	0.171338
1116851	1116575	2.1.1.216	0	Plasma membrane with score 3.3	22.5638	1.05873	25.5107	2.35349	14.1378	0.785803	2368	1275	3018	2717	1468	1793	-0.318138	-0.318155	6.13001	0.46461	0.643973	-0.699501	-0.699541	5.80698	0.0507745	0.233777
1162322	1162046	-	0	Nuclear with score 9.0	13.4355	0.487913	12.0417	0.610659	9.41944	1.40746	302	192	325	318	248	258	-0.0120724	-0.0120786	3.12417	0.979442	0.990141	-0.216171	-0.216266	2.86048	0.643298	0.925164
1005336	1005336	1.2.4.1	0	Membrane bound Mitochondrial with score 8.6	276.716	15.5278	361.141	35.98	298.545	15.3643	12200	6507	14971	19745	11752	17915	-0.546187	-0.546193	8.61803	0.17446	0.323331	-0.11967	-0.11967	8.64154	0.796949	0.964794
1083960	1083684	-	0	Plasma membrane with score 2.7	74.6994	0.383656	29.6458	1.42034	20.1738	4.32893	4716	2837	2148	2101	1535	1336	1.18981	1.18986	6.55847	2.00642e-05	0.000122421	-0.419694	-0.419723	5.48552	0.334978	0.735784
1204310	1204034	1.3.1.38	0	Mitochondrial with score 9.0	103.213	3.7858	232.947	1.34904	249.707	12.0073	4298	2742	11020	11751	11195	13806	-1.3197	-1.31972	7.75007	3.12307e-06	2.21311e-05	0.253843	0.253846	8.23048	0.569568	0.895755
1116866	1116590	-	0	Cytoplasmic with score 6.7	22.9856	0.43447	33.1723	0.913268	25.8809	1.22177	1225	695	1858	2113	1282	1929	-0.694986	-0.695049	5.43834	0.0459786	0.111109	-0.202093	-0.202107	5.48023	0.655499	0.929858
1116869	1116593	-	0	Cytoplasmic with score 3.8	12.5786	0.0985523	16.1324	0.322878	11.6663	0.071049	795	462	1116	1154	726	971	-0.4978	-0.497873	4.71444	0.214846	0.379053	-0.308142	-0.308182	4.62926	0.481518	0.843354
1156623	1156347	-	0	Cytoplasmic with score 7.8	40.7063	1.61519	74.4811	5.33776	40.8683	2.03318	2215	1219	4656	4337	2267	2780	-1.04727	-1.04732	6.49781	0.000466274	0.00207896	-0.717765	-0.717792	6.44758	0.0419598	0.204636
1116876	1116600	-	0	Nuclear with score 6.8	907.167	33.606	525.622	6.58507	743.8	18.4821	42551	23331	26255	27401	34220	43905	0.640108	0.64011	9.85576	0.094417	0.198752	0.657056	0.657059	9.70061	0.0766186	0.312816
1162330	1162054	-	0	Cytoplasmic with score 3.7	59.9936	0.904191	93.2584	3.71547	87.0773	4.01912	1304	814	2215	2547	2029	2496	-0.797723	-0.797786	5.66177	0.0154195	0.0445227	0.0476939	0.0476964	5.86332	0.918329	0.989523
1005364	1005364	-	0	Plasma membrane with score 6.2	31.3104	3.19059	16.4878	3.03829	18.8679	0.137307	241	117	100	160	131	175	0.797211	0.797877	2.26452	0.0671205	0.15164	0.35718	0.357497	1.8442	0.452001	0.82559
1116878	1116602	-	0	Nuclear with score 3.1	3.31175	0.162439	3.03854	0.229903	2.33209	0.113315	255	161	245	309	189	241	-0.0396885	-0.0397106	2.89043	0.93297	0.967393	-0.244876	-0.245002	2.62696	0.596413	0.910818
1116881	1116605	2.8.3.5	0	Membrane bound Peroxisomal with score 9.1	114.293	31.9411	51.8708	2.52601	88.4229	2.02578	10506	3574	3738	4517	6361	8228	1.03182	1.03185	7.40202	0.00770158	0.024493	0.940074	0.940095	7.17599	0.00271139	0.022639
1116884	1116608	-	0	Membrane bound Extracellular (Secreted) with score 6.9	0.610975	0.141278	0.248091	0.0873367	0.411755	0.109932	56	18	13	25	32	27	-	-	-	-	-	-	-	-	-	-
1204340	1204064	-	0	Membrane bound Mitochondrial with score 6.6	30.0107	3.2396	48.5724	0.342301	36.2337	0.0192381	1779	849	2832	2989	1913	2550	-0.827545	-0.827598	5.94198	0.0125319	0.0373599	-0.271052	-0.271065	6.00213	0.539042	0.877259
36544	36544	-	0	Extracellular (Secreted) with score 4.5	1.3918	0.320152	1.70497	0.430797	0.654231	0.0766621	19	7	27	17	7	11	-	-	-	-	-	-	-	-	-	-
1116890	1116614	-	0	Cytoplasmic with score 6.3	0.875834	0.0283329	0.517888	0.010963	0.596878	0.0907027	57	35	43	40	44	47	0.505806	0.507241	0.494348	0.288778	0.469556	0.25488	0.255604	0.197313	0.604911	0.913596
171834	171834	1.6.2.2	0	Membrane bound Peroxisomal with score 7.1	0.891795	0.235143	0.384837	0.0106984	0.357844	0.0237161	55	19	22	22	16	28	-	-	-	-	-	-	-	-	-	-
1204348	1204072	-	0	Cytoplasmic with score 3.4	1.07011	0.233282	1.65386	0.285224	1.09957	0.0540435	108	41	125	179	87	132	-0.72126	-0.722105	1.74401	0.116769	0.235152	-0.360946	-0.361297	1.71669	0.442427	0.817982
1083991	1083715	-	0	Membrane bound Endoplasmic reticulum with score 4.1	3.47506	0.102593	2.83066	0.0143487	1.5751	0.221396	204	107	172	185	99	99	0.141281	0.141389	2.35528	0.764075	0.870855	-0.717777	-0.71846	1.81121	0.0919894	0.350649
1116893	1116617	-	0	Membrane bound Peroxisomal with score 8.3	39.5819	1.68428	130.577	9.61661	247.876	10.0679	1384	874	4617	5921	8560	12580	-1.84567	-1.84577	6.50222	2.44698e-13	3.68962e-12	1.11371	1.11373	7.64285	0.000405141	0.0043567
1101287	1101011	-	0	Nuclear with score 4.5	24.0898	1.27362	10.4029	0.802299	23.859	3.03426	1244	811	660	618	1457	1514	1.0586	1.05876	4.73796	0.00100518	0.00414319	1.34675	1.34693	4.77361	1.12652e-05	0.000179374
36538	36538	-	0	Membrane bound Mitochondrial with score 3.2	0.316299	0.00499615	0.231523	0.0514144	0.30419	0.0256118	18	7	13	8	12	14	-	-	-	-	-	-	-	-	-	-
1131840	1131564	-	0	Membrane bound Mitochondrial with score 3.4	0.32773	0.0367788	0.286229	0.0437564	0.194143	0.0476465	8	6	8	12	8	7	-	-	-	-	-	-	-	-	-	-
36536	36536	-	0	Membrane bound Mitochondrial with score 4.5	0.325814	0.0633961	0.0665355	0.0538404	0.218244	0.07751	7	5	3	1	5	4	-	-	-	-	-	-	-	-	-	-
1116898	1116622	3.2.1.55	0	Membrane bound Extracellular (Secreted) with score 6.4	3.5424	0.0257084	2.90814	0.0965651	2.16489	0.102898	261	153	234	271	153	224	0.0724755	0.0725144	2.81501	0.877905	0.935557	-0.312975	-0.313154	2.46592	0.493314	0.851579
1181978	1181702	-	0	Plasma membrane with score 9.4	48	0.950929	75.9279	4.86753	49.7978	2.59259	1998	1134	3569	3419	2127	2595	-0.809544	-0.809587	6.21517	0.013598	0.0400472	-0.448631	-0.44865	6.19073	0.270154	0.661607
1204380	1204104	-	0	Cytoplasmic with score 5.2	0.618605	0.0435767	1.96243	0.321489	3.0442	0.221331	29	10	63	100	97	149	-1.7325	-1.73818	0.593383	0.000230179	0.0011119	0.704797	0.70569	1.38324	0.122484	0.421404
1116904	1116628	-	0	Membrane bound Mitochondrial with score 7.1	278.122	148.02	542.947	129.923	673.775	2.03052	20164	3632	20921	36447	30965	41937	-1.09129	-1.09129	9.13703	0.0801347	0.174445	0.470722	0.470724	9.67131	0.29606	0.694158
1149750	1149474	-	0	Membrane bound Vacuolar with score 9.2	2.70963	0.487447	1.11361	0.0126708	0.622054	0.137275	98	87	55	63	22	42	1.06834	1.07011	1.32142	0.0157695	0.0453197	-0.779144	-0.781393	0.230987	0.0983482	0.364628
1204382	1204106	-	0	Nuclear with score 8.1	202.495	8.37581	55.2336	2.80425	39.3153	1.77115	4426	2419	1196	1428	852	1057	1.73069	1.7308	6.2533	1.1232e-12	1.61862e-11	-0.337331	-0.337368	4.82106	0.434667	0.813243
36528	36528	-	0	Nuclear with score 7.1	3.12088	0.536307	1.87839	0.272479	1.92038	0.0980725	54	24	26	35	28	38	0.684854	0.687392	0.159205	0.159479	0.300644	-	-	-	-	-
1204396	1204120	-	0	Membrane bound Golgi with score 3.8	19.15	1.12034	3.80327	0.612046	5.1904	0.918925	690	360	118	177	204	191	2.17531	2.17638	3.44887	3.49705e-11	4.49709e-10	0.569118	0.569533	2.14662	0.221344	0.59256
36526	36526	-	0	Cytoplasmic with score 3.7	0.0497663	0.0354397	-	-	0.0265147	0.0189043	6	1	2	0	3	1	-	-	-	-	-	-	-	-	-	-
1082329	1082053	-	0	Cytoplasmic with score 2.9	1.68145	0.0543214	0.0276877	0.00818501	0.0427296	0.0162988	149	82	4	5	7	6	4.98752	5.03044	1.02574	1.03216e-26	3.37113e-25	-	-	-	-	-
1082905	1082629	-	0	Membrane bound Mitochondrial with score 6.2	0.76495	0.376894	-	-	0.017593	0.00563946	11	14	0	1	1	3	-	-	-	-	-	-	-	-	-	-
1116910	1116634	-	0	Membrane bound Mitochondrial with score 9.8	21.3437	12.7725	4.23408	0.089219	5.23448	0.953163	1172	175	160	180	159	292	2.13108	2.132	3.63284	0.0011142	0.00452148	0.497655	0.497979	2.31431	0.277978	0.672157
1149756	1149480	-	0	Cytoplasmic with score 4.6	0.0861816	0.0173557	0.137921	0.0624844	0.199218	0.00386817	4	1	2	8	6	8	-	-	-	-	-	-	-	-	-	-
1162343	1162067	-	0	Cytoplasmic with score 5.1	4.37752	1.62898	2.40825	0.0932887	4.24681	0.685585	105	28	43	52	62	115	0.738374	0.740125	0.813274	0.153974	0.292426	0.990805	0.992775	0.806804	0.0274429	0.148611
1162344	1162068	-	0	Membrane bound Mitochondrial with score 4.5	1.35354	0.351288	0.680986	0.117527	2.28939	0.0567758	151	55	55	63	204	264	1.09267	1.09451	1.33681	0.0134176	0.0395776	2.10184	2.10428	1.92414	8.34704e-10	2.83737e-08
1131855	1131579	-	0	Membrane bound Extracellular (Secreted) with score 5.3	0.975313	0.0161268	0.928067	0.0276584	1.33521	0.317119	69	40	68	75	72	151	-0.0360357	-0.0361083	0.975253	0.939387	0.970611	0.723066	0.724107	1.21747	0.128117	0.433251
1181986	1181710	-	0	Membrane bound Peroxisomal with score 9.3	5.13902	0.244083	3.68084	0.158826	6.10819	0.441003	287	155	203	233	345	398	0.365262	0.365471	2.75878	0.415483	0.59874	0.894538	0.894936	2.91339	0.0192712	0.113134
1181987	1181711	-	0	Cytoplasmic with score 7.8	15.3872	0.654371	16.715	1.52753	15.9966	1.43789	235	129	291	260	253	287	-0.256148	-0.256289	2.79061	0.580203	0.741572	0.0914817	0.0915232	2.79046	0.84696	0.978738
1181988	1181712	-	0	Cytoplasmic with score 3.7	17.168	3.70972	25.9523	3.78496	20.9149	1.21414	250	97	382	303	246	304	-0.697978	-0.698337	2.92341	0.11964	0.239711	-0.205805	-0.205889	2.96113	0.663144	0.932552
1142299	1142023	3.4.23.19	0	Membrane bound Extracellular (Secreted) with score 8.1	3.52086	0.301288	15.7732	5.10702	44.6847	2.61309	93	65	328	694	1321	1593	-2.28775	-2.28932	3.05681	1.69869e-07	1.42905e-06	1.65077	1.65103	4.65343	6.50321e-05	0.000870548
1116923	1116647	-	0	Membrane bound Lysosomal with score 4.7	10.2008	6.15798	4.42072	1.25788	1.63431	0.269182	457	67	173	106	39	73	1.03815	1.03889	2.55954	0.141682	0.274044	-1.23749	-1.23929	1.30344	0.0121757	0.0775483
1142301	1142025	3.4.21.89	0	Membrane bound Extracellular (Secreted) with score 7.1	111.988	6.22814	137.584	8.85767	139.007	13.891	2151	1402	3190	3068	3095	3395	-0.442249	-0.442272	6.20045	0.279111	0.458039	0.178557	0.178563	6.33029	0.695765	0.942221
1083039	1082763	-	0	Cytoplasmic with score 8.6	3.7446	0.37802	0.82554	0.0318049	2.76006	0.115068	169	80	38	37	117	144	2.05171	2.0558	1.39202	6.31578e-08	5.63999e-07	1.91295	1.91662	1.13471	2.34099e-07	5.24612e-06
1116928	1116652	-	0	Mitochondrial with score 7.4	29.0268	3.10856	6.73132	0.977231	12.4629	0.579898	523	384	168	136	237	354	1.96787	1.96885	3.34114	1.51443e-08	1.46763e-07	1.05582	1.05645	2.51112	0.00843925	0.0585586
1082533	1082257	-	0	Membrane bound Lysosomal with score 6.8	0.530256	0.0303502	1.39287	0.546314	13.2099	0.218784	19	16	43	103	567	707	-1.6409	-1.64699	0.461139	0.00286247	0.0103244	3.25901	3.26133	3.20383	5.72201e-14	3.58158e-12
1101318	1101042	-	0	Cytoplasmic with score 8.6	32.6426	5.10702	162.815	47.3831	796.413	8.78459	670	543	3021	5956	19209	25495	-2.45027	-2.45048	6.14757	9.96356e-11	1.20727e-09	2.44608	2.44611	8.42686	5.75543e-11	2.37438e-09
196874	196874	-	0	Cytoplasmic with score 7.2	2.1443	0.0216644	1.34275	0.109877	1.39301	0.0199245	106	62	69	85	73	93	0.483908	0.484655	1.34214	0.286115	0.466687	0.227096	0.22745	1.03918	0.631177	0.922037
46858	46858	1.1.1.1	0	Cytoplasmic with score 7.3	0.196229	0.0875138	0.16471	0.0376613	0.0995517	0.00807395	14	3	11	10	7	6	-	-	-	-	-	-	-	-	-	-
126811	126811	-	0	Mitochondrial with score 5.5	-	-	-	-	-	-	1	0	0	0	3	0	-	-	-	-	-	-	-	-	-	-
170463	170463	-	0	Membrane bound Mitochondrial with score 5.2	0.0261083	0.0145415	0.00780776	0.00141246	0.0832414	0.0117168	2	1	1	1	3	4	-	-	-	-	-	-	-	-	-	-
1156647	1156371	-	0	Cytoplasmic with score 6.3	0.358513	0.0111055	0.544029	0.033755	0.593233	0.0488062	22	12	28	41	26	48	-	-	-	-	-	-	-	-	-	-
1204443	1204167	-	0	Membrane bound Golgi with score 9.0	1.37596	0.208378	0.109434	0.0402283	0.291096	0.0469447	65	52	9	4	18	17	3.53543	3.56357	0.185611	3.70286e-12	5.10984e-11	-	-	-	-	-
1101327	1101051	-	0	Membrane bound Mitochondrial with score 2.7	1.393	0.369066	1.35212	0.0218894	0.583979	0.104417	69	23	55	61	26	24	-0.0383416	-0.0383768	0.678512	0.93912	0.970589	-1.08176	-1.08542	0.114853	0.0179419	0.106571
171417	171417	-	0	Plasma membrane with score 7.9	0.338166	0.0915672	0.186773	0.0213624	0.110128	0.0324933	8	8	10	9	4	4	-	-	-	-	-	-	-	-	-	-
1131871	1131595	-	0	Cytoplasmic with score 6.0	0.125921	0.0167137	0.053971	0.0489063	-	-	10	3	6	1	0	3	-	-	-	-	-	-	-	-	-	-
1149776	1149500	-	0	Membrane bound Mitochondrial with score 6.1	-	-	0.0433248	0.0284181	0.0275235	0.00183487	3	0	7	1	3	3	-	-	-	-	-	-	-	-	-	-
1116941	1116665	-	0	Membrane bound Vacuolar with score 4.8	4.03934	0.627659	2.13469	0.0540131	6.58576	0.192397	854	378	400	469	1184	1525	0.813735	0.813936	4.01457	0.0327827	0.0840896	1.75787	1.75818	4.51767	5.11599e-11	2.12994e-09
1142304	1142028	-	0	Cytoplasmic with score 3.6	2651.7	258.979	2934.67	45.7335	8248.61	240.945	24626	11877	26391	29172	70793	89586	-0.28482	-0.284821	9.41379	0.524002	0.695843	1.64717	1.64717	10.4306	1.23009e-09	4.04504e-08
1182000	1181724	3.6.4.13	0	Membrane bound Mitochondrial with score 4.1	12.7386	0.306947	20.8398	2.55095	9.1377	1.16556	717	407	1388	1172	556	585	-0.842668	-0.842793	4.76114	0.0183005	0.0516098	-1.04056	-1.04071	4.52681	0.00319624	0.0259473
1101334	1101058	3.2.1.8	0	Extracellular (Secreted) with score 9.5	1.26764	0.0463988	0.482548	0.0945778	2.27415	0.0306166	33	17	17	13	56	74	-	-	-	-	-	2.21746	2.22724	0.0951233	4.24076e-07	9.12065e-06
1171084	1170808	-	0	Plasma membrane with score 5.0	0.107411	0.0522159	-	-	-	-	7	1	2	0	0	2	-	-	-	-	-	-	-	-	-	-
36489	36489	-	0	Cytoplasmic with score 8.1	0.0228338	0.00770054	-	-	-	-	1	1	0	0	1	0	-	-	-	-	-	-	-	-	-	-
1204468	1204192	-	0	Plasma membrane with score 7.6	0.0851439	0.019062	0.0511729	0.00249451	0.0666047	0.00425624	5	4	6	3	4	5	-	-	-	-	-	-	-	-	-	-
1142310	1142034	-	0	Plasma membrane with score 9.1	6.87051	0.793841	2.92243	0.0601037	1.78591	0.392964	384	289	213	228	141	130	1.01104	1.0115	3.17107	0.00807349	0.025581	-0.562937	-0.563347	2.17134	0.207565	0.573711
1149783	1149507	1.10.3.2	0	Membrane bound Extracellular (Secreted) with score 8.9	0.0302068	0.00447777	0.03148	0.00424049	0.0259462	0.00391961	7	3	6	6	5	8	-	-	-	-	-	-	-	-	-	-
1171089	1170813	-	0	Membrane bound Endoplasmic reticulum with score 6.4	-	-	0.0168821	0.00398732	0.0120726	0.0020908	5	0	2	3	2	2	-	-	-	-	-	-	-	-	-	-
1131882	1131606	-	0	Cytoplasmic with score 8.4	-	-	0.0204159	0.0156508	-	-	0	0	3	1	1	0	-	-	-	-	-	-	-	-	-	-
1082298	1082022	-	0	Plasma membrane with score 6.7	0.018007	0.0052705	-	-	0.0542707	0.00233698	2	2	1	0	4	5	-	-	-	-	-	-	-	-	-	-
1162358	1162082	3.1.3.48	0	Cytoplasmic with score 6.4	4.58498	0.518999	4.54829	0.113442	4.01257	0.0235605	488	353	581	667	465	650	-0.172699	-0.172742	3.99494	0.708939	0.835623	-0.0515947	-0.0516055	3.88533	0.912068	0.987593
1204489	1204213	-	0	Cytoplasmic with score 4.6	0.564082	0.0663981	0.383923	0.0479773	0.228752	0.031245	43	37	49	40	20	37	0.240803	0.241454	0.457601	0.637055	0.784346	-	-	-	-	-
1156654	1156378	-	0	Membrane bound Extracellular (Secreted) with score 7.6	1.377	0.422128	0.679544	0.107795	1.6776	0.0312305	23	25	20	17	42	61	-	-	-	-	-	1.57806	1.5848	-0.0976547	0.000507059	0.00533263
1204500	1204224	-	0	Membrane bound Mitochondrial with score 4.0	2.57414	0.0533825	0.859443	0.0916857	1.11388	0.0770792	85	50	34	35	33	49	1.32114	1.32466	0.734765	0.00147996	0.00581088	-	-	-	-	-
1131888	1131612	-	0	Nuclear with score 4.5	2.21357	0.266322	1.05193	0.0797359	1.38459	0.104629	117	52	57	51	65	82	0.961093	0.962928	1.13012	0.0267984	0.0712536	0.557731	0.558845	0.728632	0.221841	0.593231
1204504	1204228	-	0	Mitochondrial with score 3.7	0.264125	0.0204278	0.192808	3.35542e-05	0.240572	0.10885	21	12	16	17	24	15	-	-	-	-	-	-	-	-	-	-
1149792	1149516	-	0	Cytoplasmic with score 7.8	-	-	-	-	-	-	1	0	4	0	0	3	-	-	-	-	-	-	-	-	-	-
1116960	1116684	-	0	Nuclear with score 4.8	1.41964	0.368533	0.445584	0.127409	0.44761	0.236603	79	25	57	34	43	23	0.453983	0.455231	0.606646	0.402417	0.587535	-0.304848	-0.30585	0.0681071	0.61208	0.914614
170908	170908	-	0	Nuclear with score 3.7	-	-	-	-	-	-	0	0	0	0	0	0	-	-	-	-	-	-	-	-	-	-
1142312	1142036	-	0	Cytoplasmic with score 6.9	7.74127	1.09023	2.68551	0.35373	3.22297	0.451373	70	54	33	31	29	49	1.33993	1.34373	0.644913	0.00220568	0.00824531	-	-	-	-	-
1083494	1083218	-	0	Membrane bound Golgi with score 7.9	24.1009	1.74102	12.6847	0.447689	15.129	0.205134	959	634	600	615	657	866	0.768951	0.769088	4.47425	0.0333729	0.0853215	0.438375	0.438456	4.11029	0.295862	0.694158
1162362	1162086	-	0	Nuclear with score 4.4	3.41252	0.0603649	1.83057	0.0211008	2.24457	0.126236	141	85	86	88	86	134	0.736119	0.737046	1.66627	0.080528	0.17522	0.440667	0.441239	1.33047	0.334462	0.735784
1116967	1116691	-	0	Nuclear with score 3.3	2.28605	0.150944	1.35027	0.0743819	0.995663	0.116258	269	140	153	187	120	131	0.607615	0.608026	2.53967	0.151738	0.289243	-0.307642	-0.307908	1.90389	0.506244	0.859835
46846	46846	-	0	Cytoplasmic with score 7.0	2.56126	0.225765	1.80876	0.431984	1.25209	0.118578	44	22	39	25	21	24	0.374738	0.376215	0.0720927	0.470534	0.648654	-	-	-	-	-
1116969	1116693	-	0	Cytoplasmic with score 7.2	0.454176	0.0211114	0.550467	0.0326763	0.453224	0.0792557	26	17	33	42	22	42	-	-	-	-	-	-	-	-	-	-
1101359	1101083	-	0	Nuclear with score 5.9	3.92304	0.521076	7.31484	0.0339156	3.99462	0.0604716	127	101	306	325	151	201	-1.06523	-1.06594	2.6768	0.00687021	0.0222288	-0.728501	-0.728891	2.61839	0.069716	0.293752
1116974	1116698	-	0	Nuclear with score 4.9	55.7528	4.17028	91.6052	3.24257	90.1089	1.06764	1393	700	2371	2337	2018	2796	-0.842217	-0.842285	5.63317	0.0103859	0.0319219	0.139109	0.139116	5.89833	0.762147	0.958463
1182014	1181738	-	0	Membrane bound Mitochondrial with score 4.0	26.4231	1.82999	6.88491	1.00941	5.86505	1.77274	1081	730	381	305	334	246	1.77632	1.77673	4.36523	1.54128e-08	1.48773e-07	-0.0895464	-0.0895821	3.01774	0.860461	0.980624
1082997	1082721	-	0	Membrane bound Mitochondrial with score 8.1	98.423	3.33872	85.0712	2.27949	93.7304	6.76897	2529	1580	2611	2561	2703	3112	0.0350837	0.0350855	6.1464	0.939939	0.970794	0.29151	0.291523	6.11591	0.506805	0.859975
1142317	1142041	-	0	Nuclear with score 5.2	41.5429	3.12337	57.981	5.32054	60.2329	4.03926	863	442	1479	1220	1325	1485	-0.722639	-0.722736	4.88132	0.0560996	0.130715	0.177917	0.177933	5.12217	0.69865	0.942999
1149801	1149525	-	0	Membrane bound Mitochondrial with score 6.0	-	-	0.0408539	0.0114726	0.0280613	0.0142058	4	0	6	6	2	6	-	-	-	-	-	-	-	-	-	-
1182017	1181741	-	0	Membrane bound Peroxisomal with score 7.1	25.6565	0.490598	13.1772	1.73459	12.1051	1.66818	1173	671	727	603	609	629	0.817052	0.817183	4.6404	0.0249115	0.0669723	0.0231069	0.0231112	4.02332	0.961098	0.994575
1182018	1181742	-	0	Plasma membrane with score 8.3	2.97237	0.184737	1.64332	0.132528	4.88163	1.00462	73	47	53	47	150	141	0.625797	0.627212	0.822578	0.173307	0.32162	1.67344	1.67601	1.36167	3.23056e-05	0.000460291
124037	124037	-	0	Nuclear with score 8.3	11.7892	0.818993	5.46251	1.35103	14.2576	2.93548	234	158	159	105	363	322	0.939159	0.939886	2.3993	0.0328876	0.084295	1.5086	1.50951	2.63191	0.000629455	0.00646992
1162370	1162094	-	0	Cytoplasmic with score 8.3	5.14142	0.450342	6.02234	0.0494675	4.76642	0.166531	128	89	173	189	121	177	-0.356265	-0.356585	2.14554	0.436063	0.618854	-0.17297	-0.1731	2.0554	0.712792	0.94628
1083883	1083607	-	0	Nuclear with score 6.0	38.9433	0.0542314	30.452	0.0600608	29.9491	0.810293	3290	1983	2846	3075	2498	3564	0.195944	0.195952	6.42185	0.66519	0.805803	0.141051	0.141057	6.22719	0.758872	0.958269
1162372	1162096	-	0	Cytoplasmic with score 3.9	3.76026	0.0727077	11.3208	0.468034	23.5495	3.77876	172	110	626	656	1344	1339	-1.81487	-1.81567	3.48914	8.08552e-09	8.12772e-08	1.20168	1.20185	4.67263	0.000175892	0.00213422
127221	127221	-	0	Extracellular (Secreted) with score 7.1	48.1923	11.9163	31.3965	1.20828	24.1675	1.58238	488	478	475	458	289	459	0.50063	0.500755	3.93353	0.275083	0.453776	-0.222257	-0.222323	3.39115	0.631404	0.922037
1156666	1156390	-	0	Membrane bound Extracellular (Secreted) with score 5.6	78.5332	3.52459	28.8805	2.97285	19.0078	2.51661	2864	1541	1233	1074	751	762	1.26852	1.26862	5.73591	1.10682e-05	7.03517e-05	-0.479273	-0.479337	4.58403	0.259096	0.647099
170954	170954	-	0	Mitochondrial with score 8.9	12.371	1.83485	11.4057	2.4203	18.2195	3.53319	114	95	156	115	229	206	0.0289904	0.02901	1.91863	0.954075	0.978278	0.816597	0.817192	2.19385	0.0761298	0.311591
1149807	1149531	-	0	Cytoplasmic with score 8.2	0.948125	0.114791	0.572525	0.172041	0.667738	0.0425946	25	11	19	12	18	19	-	-	-	-	-	-	-	-	-	-
1204569	1204293	-	0	Nuclear with score 6.9	0.266882	0.146999	0.312232	0.109204	0.675899	0.279823	5	1	7	3	11	6	-	-	-	-	-	-	-	-	-	-
170177	170177	-	0	Mitochondrial with score 5.0	12.9394	0.626341	7.57322	1.79352	8.41128	0.704439	141	90	117	77	106	117	0.610108	0.610822	1.75652	0.195528	0.352414	0.316028	0.316407	1.42704	0.524145	0.870084
1162374	1162098	-	0	Membrane bound Peroxisomal with score 8.6	18.4104	0.316013	10.1662	1.40597	10.6721	1.59148	531	307	362	294	347	353	0.700426	0.700662	3.55063	0.0866471	0.185768	0.220578	0.220658	3.11062	0.641601	0.925164
1204581	1204305	-	0	Mitochondrial with score 8.2	4.10905	1.10212	4.42818	0.465247	7.13739	0.763447	229	77	245	210	352	390	-0.307901	-0.308101	2.49484	0.530352	0.701926	0.827061	0.827419	2.9389	0.0415196	0.203381
1182024	1181748	-	0	Cytoplasmic with score 7.1	10.335	1.68848	13.0921	0.397709	12.0327	0.252155	1094	825	1632	1876	1455	1793	-0.463693	-0.463737	5.35273	0.261706	0.438765	0.0100392	0.01004	5.40389	0.982807	0.996621
36452	36452	-	0	Nuclear with score 7.7	6.08277	0.159269	3.46349	0.347743	1.77602	0.552823	119	66	77	70	44	31	0.676717	0.67775	1.39312	0.121584	0.243091	-0.824473	-0.826472	0.528736	0.0922675	0.35112
1204603	1204327	-	0	Nuclear with score 5.5	1.70217	0.307112	1.23045	0.388386	1.49557	0.404021	137	61	128	77	137	107	0.249659	0.249981	1.63787	0.625136	0.77722	0.390464	0.390892	1.54765	0.466628	0.832832
1162377	1162101	-	0	Membrane bound Mitochondrial with score 2.5	0.380715	0.0919881	0.255192	0.0381559	0.21109	0.0158113	20	7	13	12	10	14	-	-	-	-	-	-	-	-	-	-
1142327	1142051	-	0	Membrane bound Extracellular (Secreted) with score 6.4	1.80061	0.133176	0.603045	0.0788602	0.4546	0.0786312	26	17	11	9	8	10	-	-	-	-	-	-	-	-	-	-
1142329	1142053	-	0	Mitochondrial with score 7.9	0.998826	0.385789	1.41293	0.367465	0.789031	0.044433	9	13	15	34	11	18	-	-	-	-	-	-	-	-	-	-
52063	52063	-	0	Plasma membrane with score 4.3	165.523	9.82839	153.979	9.34094	123.772	8.68812	6327	3202	6315	6151	4788	5666	-0.0607865	-0.0607879	7.36716	0.896108	0.945703	-0.133987	-0.13399	7.16627	0.771124	0.958548
1142334	1142058	-	0	Plasma membrane with score 3.2	122.656	22.3068	97.0327	16.1292	93.7987	17.4891	3004	1241	2557	1980	2297	2140	0.187094	0.187105	6.04295	0.687516	0.821659	0.101645	0.101651	5.8326	0.829842	0.973584
1142336	1142060	-	0	Nuclear with score 4.4	98.8474	7.71694	49.4155	0.794706	49.1553	0.732023	753	383	373	416	337	468	0.859152	0.859383	3.90621	0.0179874	0.0508791	0.139738	0.139782	3.32391	0.763871	0.958463
36446	36446	-	0	Membrane bound Extracellular (Secreted) with score 7.9	31.5203	6.22238	21.9359	0.496941	25.7153	1.58287	563	233	366	395	403	501	0.362711	0.362831	3.55731	0.423211	0.606266	0.366861	0.366972	3.39589	0.403471	0.78892
133712	133712	-	0	Plasma membrane with score 8.2	0.573984	0.001774	0.176795	0.00657252	0.535666	0.251729	15	10	6	6	22	10	-	-	-	-	-	-	-	-	-	-
1131916	1131640	-	0	Membrane bound Mitochondrial with score 4.7	0.86713	0.560076	0.290317	0.159929	0.412923	0.000863505	36	6	16	8	13	17	-	-	-	-	-	-	-	-	-	-
46836	46836	-	0	Cytoplasmic with score 6.7	0.829686	0.0519077	1.5593	0.032854	1.41106	0.143967	25	14	46	49	44	46	-0.928154	-0.931998	0.074961	0.0526719	0.124106	0.0476722	0.0477897	0.278438	0.923675	0.9909
142020	142020	-	0	Cytoplasmic with score 7.8	17.7264	1.29619	6.84802	0.21688	4.6392	0.0954294	526	356	240	244	142	188	1.24706	1.24754	3.46656	0.000300059	0.00140908	-0.439768	-0.440043	2.35452	0.318737	0.717297
1182031	1181755	-	0	Cytoplasmic with score 5.2	18.334	1.36489	14.494	0.414905	12.7257	0.625469	1624	824	1274	1456	1093	1350	0.175827	0.175845	5.29305	0.699783	0.830089	-0.0395001	-0.039504	5.01822	0.932341	0.991831
36440	36440	-	0	Golgi with score 6.5	2.00726	0.0899695	1.87948	0.03381	1.00721	0.438062	61	33	64	62	43	22	-0.0763992	-0.0765648	0.781927	0.8743	0.933859	-0.78631	-0.788524	0.325364	0.15009	0.474461
46835	46835	-	0	Mitochondrial with score 6.1	6.14988	0.257206	3.021	0.051686	3.78643	0.543361	212	114	110	112	139	145	0.896247	0.897092	2.11209	0.0239538	0.0648593	0.483995	0.484474	1.70227	0.280856	0.675245
36438	36438	-	0	Membrane bound Extracellular (Secreted) with score 3.8	-	-	-	-	0.0357115	0.0259336	0	0	1	0	1	2	-	-	-	-	-	-	-	-	-	-
1156675	1156399	-	0	Membrane bound Endoplasmic reticulum with score 8.3	0.66459	0.0420496	0.495433	0.101233	0.41493	0.00104912	34	30	36	28	25	33	0.39246	0.3939	0.0814578	0.449954	0.630847	-	-	-	-	-
1171133	1170857	-	0	Plasma membrane with score 5.6	2.62103	0.0411994	5.04853	0.654518	2.76685	0.349656	123	75	296	250	149	158	-1.10665	-1.1075	2.4624	0.00481396	0.0163332	-0.706829	-0.707263	2.42639	0.100318	0.368569
1131924	1131648	-	0	Cytoplasmic with score 6.6	-	-	-	-	-	-	0	1	0	0	1	0	-	-	-	-	-	-	-	-	-	-
1162385	1162109	-	0	Cytoplasmic with score 8.5	4.73036	0.315895	99.003	19.426	66.6727	14.7095	179	93	4401	3188	2745	2376	-4.47358	-4.4747	5.75696	1.77655e-51	1.27037e-49	-0.429253	-0.42927	6.32595	0.351808	0.749358
137960	137960	-	0	Cytoplasmic with score 9.3	1.47557	0.791098	2.43888	0.349326	2.6526	0.585239	12	19	38	32	41	40	-	-	-	-	-	0.3353	0.336398	0.00647119	0.504289	0.858228
1171136	1170860	-	0	Membrane bound Peroxisomal with score 4.4	0.533523	0.0351464	0.256436	0.0446986	0.128604	0.0160195	45	22	18	26	13	10	0.945437	0.949875	-0.134547	0.0540158	0.126672	-	-	-	-	-
1131927	1131651	-	0	Membrane bound Endoplasmic reticulum with score 7.7	0.335912	0.135005	0.210327	0.0158724	0.313964	0.0455877	6	9	8	7	12	11	-	-	-	-	-	-	-	-	-	-
1162386	1162110	-	0	Membrane bound Mitochondrial with score 7.0	0.250401	0.0379133	0.0546996	0.00566737	0.0421033	0.0219231	8	7	4	2	1	5	-	-	-	-	-	-	-	-	-	-
1162387	1162111	-	0	Cytoplasmic with score 8.7	0.251263	0.147378	0.655703	0.150248	0.876964	0.115151	15	3	34	22	29	50	-	-	-	-	-	-	-	-	-	-
1117000	1116724	-	0	Cytoplasmic with score 4.6	0.245356	0.054322	0.116156	0.0277336	0.0510892	0.0131044	38	27	27	17	16	19	0.92754	0.931865	-0.13117	0.0675666	0.152574	-	-	-	-	-
1156678	1156402	-	0	Membrane bound Mitochondrial with score 4.7	14.7787	0.116621	5.20833	0.464939	3.17369	0.452793	1109	633	415	379	247	256	1.48157	1.4819	4.34996	7.12217e-07	5.51486e-06	-0.530523	-0.530733	3.02897	0.223869	0.595727
1182038	1181762	-	0	Membrane bound Mitochondrial with score 8.3	20.3226	0.607198	11.7311	1.17899	7.85483	0.148379	972	612	692	607	393	510	0.651031	0.651144	4.50195	0.0929877	0.196444	-0.415021	-0.415117	3.78432	0.340305	0.740034
1171145	1170869	-	0	Membrane bound Extracellular (Secreted) with score 4.2	1.28153	0.0197858	1.57062	0.122955	0.34304	0.167596	53	32	76	70	7	29	-0.423554	-0.424503	0.842966	0.369962	0.555885	-1.94453	-1.9517	0.219094	0.000210581	0.00250489
36425	36425	-	0	Membrane bound Golgi with score 5.2	4.11019	0.295447	0.625136	0.17792	1.46795	0.0131627	239	122	29	52	80	108	2.49546	2.49958	1.85426	8.83536e-11	1.0747e-09	1.33328	1.33608	0.805988	0.00225096	0.019237
1162391	1162115	-	0	Cytoplasmic with score 7.4	68.6262	15.0382	15.047	2.09261	31.8502	0.455221	1778	677	396	324	678	891	2.04094	2.04137	4.6428	1.61441e-09	1.7576e-08	1.23028	1.23058	3.86848	0.000389825	0.00421196
1162392	1162116	-	0	Cytoplasmic with score 8.6	4.80913	0.547978	2.21092	0.0635852	1.05692	0.206412	355	168	155	177	83	76	0.978605	0.979207	2.73841	0.0112715	0.0341219	-0.922791	-0.923814	1.63463	0.0284807	0.153233
1131938	1131662	-	0	Plasma membrane with score 5.5	0.19697	0.0515897	-	-	0.105812	0.0151486	9	5	3	0	4	8	-	-	-	-	-	-	-	-	-	-
1156680	1156404	-	0	Mitochondrial with score 8.1	3.45582	1.42927	1.00547	0.268406	3.87308	1.24968	121	32	33	22	126	88	1.70426	1.70936	0.709792	0.00133342	0.00529053	2.10771	2.11292	0.853491	2.81991e-05	0.000410152
1162394	1162118	-	0	Membrane bound Vacuolar with score 4.7	3.80846	0.727674	16.897	2.27945	13.5394	2.5753	187	168	998	1396	678	1340	-2.31618	-2.31686	4.28036	1.02673e-11	1.37271e-10	-0.158351	-0.158369	4.76584	0.740103	0.954149
46827	46827	-	0	Cytoplasmic with score 8.6	0.0615318	0.0152189	0.0668539	0.034769	0.0415362	0.000616892	5	5	8	4	4	4	-	-	-	-	-	-	-	-	-	-
1131942	1131666	-	0	Membrane bound Endoplasmic reticulum with score 5.2	0.0318774	0.00387189	-	-	-	-	4	3	3	0	0	2	-	-	-	-	-	-	-	-	-	-
1156682	1156406	-	0	Plasma membrane with score 4.3	1.74379	0.13013	0.0316994	0.0050545	0.0446175	0.0044906	134	94	4	8	6	7	4.6033	4.63529	1.05587	1.88263e-23	5.24194e-22	-	-	-	-	-
144154	144154	-	0	Membrane bound Extracellular (Secreted) with score 9.1	45.5267	4.43661	0.729477	0.252217	0.526713	0.208999	557	271	8	13	8	5	5.61031	5.62907	2.8298	2.59965e-46	1.61435e-44	-	-	-	-	-
1171156	1170880	-	0	Golgi with score 8.6	2.34644	0.12789	0.0418629	0.001221	0.0363039	0.0249464	61	35	1	1	1	4	5.75303	5.93912	-0.230185	3.18825e-18	6.70243e-17	-	-	-	-	-
1182044	1181768	3.2.1.22	0	Membrane bound Extracellular (Secreted) with score 6.2	0.908375	0.12057	0.0550928	0.00193765	0.0256071	0.0169696	46	20	4	5	2	2	-	-	-	-	-	-	-	-	-	-
1082713	1082437	-	0	Nuclear with score 5.2	0.370925	0.0336588	0.240949	0.0304152	0.161197	0.0178819	31	21	19	29	17	17	-	-	-	-	-	-	-	-	-	-
1162396	1162120	-	0	Membrane bound Mitochondrial with score 4.9	0.606849	0.03199	0.175799	0.00184531	0.0827765	0.00413239	27	17	9	11	5	7	-	-	-	-	-	-	-	-	-	-
1182046	1181770	-	0	Plasma membrane with score 9.0	-	-	-	-	-	-	1	0	1	0	2	0	-	-	-	-	-	-	-	-	-	-
1171161	1170885	-	0	Membrane bound Extracellular (Secreted) with score 7.1	-	-	0.0186001	0.00898209	0.0265516	0.00668538	4	0	6	2	3	4	-	-	-	-	-	-	-	-	-	-
36411	36411	-	0	Extracellular (Secreted) with score 9.0	-	-	0.0483453	0.0376481	0.0453157	0.0218163	1	0	1	3	2	2	-	-	-	-	-	-	-	-	-	-
1131950	1131674	-	0	Plasma membrane with score 7.3	0.669759	0.0989672	0.159755	0.0629451	0.945349	0.0751194	23	19	10	4	31	53	-	-	-	-	-	-	-	-	-	-
1117015	1116739	-	0	Cytoplasmic with score 6.5	21.2501	0.551568	3.21038	0.184165	5.89522	0.86684	2682	1500	450	441	825	836	2.5768	2.57718	5.39006	8.80933e-29	3.10266e-27	1.03127	1.03148	4.03438	0.00355676	0.0283906
1101406	1101130	-	0	Nuclear with score 8.3	35.8554	0.401972	49.2972	3.82248	38.619	2.00675	2485	1430	3390	4242	2472	3700	-0.604228	-0.604256	6.41199	0.102682	0.212594	-0.199045	-0.199052	6.42074	0.661685	0.932444
1182050	1181774	-	0	Cytoplasmic with score 8.2	25.8898	0.590007	11.3325	3.39676	23.1703	8.51064	435	262	294	157	540	347	0.971127	0.971562	3.19507	0.0378219	0.0947203	1.12982	1.13027	3.1371	0.0417083	0.203957
1171167	1170891	-	0	Plasma membrane with score 7.4	10.5314	0.614181	2.01665	0.53245	3.99467	0.433026	313	200	91	58	136	151	2.14274	2.14483	2.45917	3.12669e-08	2.89058e-07	1.05978	1.06108	1.50168	0.0193667	0.113621
1182051	1181775	-	0	Plasma membrane with score 3.3	56.1422	4.93078	18.9993	2.95419	24.9328	2.40273	2891	2048	1365	1081	1499	1727	1.39907	1.39917	5.91686	6.80378e-06	4.51624e-05	0.515679	0.515725	5.17016	0.211839	0.579421
170838	170838	-	0	Membrane bound Extracellular (Secreted) with score 5.0	0.298064	0.186086	0.143323	0.0688329	0.234827	0.0283956	6	4	7	3	7	11	-	-	-	-	-	-	-	-	-	-
1082663	1082387	-	0	Plasma membrane with score 8.8	0.10148	0.0143072	0.29528	0.0489143	0.288968	0.0486122	10	5	32	26	28	28	-	-	-	-	-	-	-	-	-	-
1171170	1170894	-	0	Extracellular (Secreted) with score 9.5	-	-	-	-	-	-	0	0	0	0	0	0	-	-	-	-	-	-	-	-	-	-
1171171	1170895	-	0	Golgi with score 9.1	-	-	-	-	0.0183296	0.00968889	2	0	0	2	2	1	-	-	-	-	-	-	-	-	-	-
1142346	1142070	-	0	Membrane bound Mitochondrial with score 4.2	169.229	0.040738	148.449	16.4239	263.041	28.8013	2833	1688	3009	2595	4828	5260	0.0444218	0.044424	6.27051	0.924053	0.962814	0.971693	0.971726	6.64801	0.00379544	0.0299632
121887	121887	-	0	Membrane bound Mitochondrial with score 4.8	0.311565	0.124713	0.169156	0.00797118	0.34383	0.13245	17	4	7	6	14	10	-	-	-	-	-	-	-	-	-	-
1131960	1131684	-	0	Cytoplasmic with score 4.2	-	-	-	-	0.0345889	0.0212165	1	0	1	0	3	2	-	-	-	-	-	-	-	-	-	-
1182053	1181777	-	0	Cytoplasmic with score 5.3	25.627	0.0328013	26.4043	2.21758	31.7624	2.28749	943	550	1148	1056	1283	1464	-0.209762	-0.20979	4.80108	0.643781	0.789483	0.439029	0.439073	4.97135	0.290171	0.686009
1131962	1131686	1.5.1.2	0	Membrane bound Mitochondrial with score 6.6	34.8835	2.69327	1.63054	0.423153	3.43966	0.506625	1035	709	72	45	91	168	4.27139	4.27465	4.01381	6.02202e-36	2.69393e-34	1.22215	1.22397	1.26989	0.0106752	0.0697035
1171176	1170900	-	0	Mitochondrial with score 9.0	1.15295	0.074266	0.744599	0.00279479	0.157818	0.0335579	51	25	34	35	7	11	0.476794	0.478467	0.21887	0.329643	0.513618	-	-	-	-	-
1171177	1170901	-	0	Cytoplasmic with score 3.2	3.71167	0.165304	2.41763	0.211783	0.907512	0.00219643	52	28	32	41	12	16	0.481166	0.482744	0.296282	0.322054	0.505633	-	-	-	-	-
1131965	1131689	-	0	Membrane bound Extracellular (Secreted) with score 2.4	22.4944	3.71526	14.511	1.24837	10.1434	1.07159	2895	1213	1595	2056	1225	1343	0.471327	0.471359	5.87217	0.259267	0.435991	-0.373519	-0.37355	5.27891	0.382444	0.773577
1204712	1204436	1.11.1.6	1	Membrane bound Extracellular (Secreted) with score 6.6	1.39505	0.0337884	0.510852	0.0901202	4.81137	0.79164	119	66	54	41	447	438	1.30203	1.30456	1.17841	0.00168004	0.0064885	3.34778	3.35133	2.69208	1.70122e-19	1.93003e-17
1131967	1131691	-	0	Extracellular (Secreted) with score 7.1	-	-	-	-	0.0579536	0.0233905	0	0	0	1	2	2	-	-	-	-	-	-	-	-	-	-
1182056	1181780	1.13.11.24	1	Extracellular (Secreted) with score 8.4	1.87459	0.0394486	1.30198	0.298421	1.99905	0.274066	77	44	68	50	88	94	0.381291	0.38209	0.922175	0.432037	0.614897	0.744655	0.745932	0.968035	0.10512	0.380107
1171181	1170905	-	0	Nuclear with score 5.1	0.233847	0.0311861	0.0503181	0.00704772	0.0726228	0.00558107	12	7	5	3	6	4	-	-	-	-	-	-	-	-	-	-
1131969	1131693	-	0	Cytoplasmic with score 7.9	0.592979	0.129008	0.590804	0.0671081	0.695052	0.0536545	50	45	62	81	71	106	-0.176092	-0.17651	0.91231	0.724028	0.846598	0.41786	0.418523	1.03573	0.368439	0.764451
36391	36391	-	0	Nuclear with score 8.5	1.4144	0.080946	1.35244	0.223729	1.32284	0.0929149	27	16	23	37	26	32	-	-	-	-	-	-	-	-	-	-
1149841	1149565	-	0	Plasma membrane with score 5.4	5.65654	0.363507	4.68565	0.130154	5.90352	0.552995	251	161	233	261	289	336	0.110945	0.111004	2.80456	0.813654	0.900255	0.463704	0.463913	2.83009	0.28622	0.682536
36389	36389	-	0	Extracellular (Secreted) with score 9.6	0.685127	0.149262	0.423058	0.107627	0.68822	0.0242106	14	5	9	6	11	15	-	-	-	-	-	-	-	-	-	-
1182057	1181781	-	0	Membrane bound Golgi with score 6.9	646	17.903	454.012	42.3287	426.723	11.5624	21933	13769	15594	20298	15084	19444	0.369383	0.369386	9.11024	0.395349	0.580883	0.0651397	0.0651401	8.78151	0.888909	0.986393
1182058	1181782	-	0	Membrane bound Extracellular (Secreted) with score 8.8	46.4516	9.01189	37.4645	9.93588	59.082	17.061	1178	499	1155	725	1665	1250	0.117472	0.117488	4.74324	0.809919	0.898757	0.77893	0.779012	4.95765	0.106921	0.385239
1156690	1156414	-	0	Cytoplasmic with score 6.4	5.69477	0.31299	1.56259	0.0974407	7.23419	1.95798	374	247	127	120	628	493	1.70413	1.70526	2.83365	5.95554e-07	4.66644e-06	2.33441	2.33563	3.17566	2.07221e-09	6.44088e-08
1156691	1156415	-	0	Membrane bound Mitochondrial with score 3.6	23.443	0.143842	0.895375	0.270318	1.9385	0.603419	1312	785	71	41	141	102	4.57345	4.57689	4.241	4.46683e-42	2.50967e-40	1.26155	1.26349	1.23358	0.0170161	0.10193
1131976	1131700	-	0	Mitochondrial with score 5.7	-	-	-	-	-	-	0	0	0	0	2	0	-	-	-	-	-	-	-	-	-	-
1131977	1131701	-	0	Extracellular (Secreted) with score 7.8	-	-	-	-	-	-	2	0	0	1	0	1	-	-	-	-	-	-	-	-	-	-
36381	36381	-	0	Membrane bound Mitochondrial with score 7.2	0.0169204	0.00863133	-	-	-	-	1	2	0	1	0	0	-	-	-	-	-	-	-	-	-	-
1156692	1156416	3.4.22.40	0	Cytoplasmic with score 6.6	32.5107	7.29687	9.62632	0.768007	9.49872	0.278431	1353	1245	519	645	502	704	1.60684	1.60707	4.986	2.77746e-06	1.98009e-05	0.163869	0.163904	3.8923	0.7228	0.948881
1182063	1181787	-	0	Cytoplasmic with score 7.4	94.9205	7.00383	65.5718	19.8507	48.0771	10.4885	1549	773	1456	799	889	736	0.349971	0.350009	5.13421	0.47047	0.648654	-0.338442	-0.338486	4.62398	0.514607	0.863641
1142351	1142075	-	0	Plasma membrane with score 5.1	137.064	76.681	7.62061	1.26881	16.8861	4.1482	557	1132	85	65	190	143	4.06948	4.072	4.17306	8.26944e-10	9.31447e-09	1.2985	1.29997	1.66889	0.00585437	0.0436601
1131980	1131704	-	0	Membrane bound Extracellular (Secreted) with score 7.7	40.1936	24.2907	6.92381	1.36843	13.8766	2.60988	1311	3143	730	529	1306	1195	2.42516	2.42542	5.76728	0.000385118	0.0017578	1.12367	1.12383	4.60284	0.00475957	0.0364539
1131981	1131705	-	0	Plasma membrane with score 2.9	0.303886	0.102909	0.146341	0.0695486	0.347718	0.0453626	11	11	13	5	13	22	-	-	-	-	-	-	-	-	-	-
1171195	1170919	-	0	Plasma membrane with score 6.5	-	-	0.0214661	0.0143652	-	-	2	0	3	2	0	2	-	-	-	-	-	-	-	-	-	-
1171196	1170920	-	0	Membrane bound Extracellular (Secreted) with score 2.7	0.328175	0.0177743	0.299957	0.038466	0.317302	0.0748023	23	11	21	18	22	22	-	-	-	-	-	-	-	-	-	-
1101426	1101150	-	0	Plasma membrane with score 9.2	1.26417	0.197397	1.48881	0.142867	1.16363	0.2067	93	39	92	82	82	79	-0.0869219	-0.0870409	1.22857	0.85871	0.924901	0.0178772	0.0178981	1.11346	0.971052	0.995624
1117042	1116766	1.11.1.6	1	Membrane bound Peroxisomal with score 8.4	91.3416	3.47965	7.15721	1.39831	10.5801	0.417041	6759	4289	482	787	784	1150	3.50675	3.50705	6.71405	2.31135e-36	1.06423e-34	0.723988	0.724106	4.33066	0.0816501	0.325167
1142353	1142077	1.11.1.21	0	Membrane bound Mitochondrial with score 5.6	71.0072	2.12342	19.9773	3.83237	14.2747	0.547208	5562	3111	1332	2121	1029	1517	1.68893	1.68901	6.60892	1.31805e-08	1.28657e-07	-0.324201	-0.324229	5.21403	0.472345	0.836786
1162416	1162140	-	0	Membrane bound Mitochondrial with score 6.1	4.5986	1.1835	0.299092	0.084489	0.148439	0.047204	278	97	23	12	13	8	3.67216	3.68275	1.72231	8.15512e-15	1.37457e-13	-	-	-	-	-
1156698	1156422	-	0	Membrane bound Mitochondrial with score 3.1	0.984497	0.00698137	0.286565	0.118893	0.261276	0.111056	71	39	33	14	27	14	1.55427	1.55992	0.374806	0.00204467	0.00770139	-	-	-	-	-
1204744	1204468	-	0	Membrane bound Endoplasmic reticulum with score 6.2	0.238822	0.00973779	0.0632018	0.0131352	0.176288	0.0568895	17	10	4	8	7	16	-	-	-	-	-	-	-	-	-	-
1117050	1116774	3.2.1.91	0	Membrane bound Extracellular (Secreted) with score 8.7	0.88395	0.0580676	0.262539	0.112315	3.02505	0.15247	81	43	16	12	256	375	2.47681	2.48862	0.345016	1.66435e-08	1.59977e-07	4.58408	4.59686	2.09905	8.98324e-32	2.20356e-29
1131990	1131714	-	0	Cytoplasmic with score 8.8	6.30594	1.47841	37.0396	12.3416	70.3051	24.7154	316	117	1080	2324	1815	5123	-2.67526	-2.67591	4.71754	2.10592e-09	2.23849e-08	1.09926	1.09932	5.9894	0.0477904	0.224042
1131991	1131715	-	0	Membrane bound Mitochondrial with score 6.0	0.0251038	0.00543055	0.0786936	0.00776352	0.0446714	0.0262914	1	1	2	3	1	2	-	-	-	-	-	-	-	-	-	-
36364	36364	-	0	Membrane bound Vacuolar with score 6.4	0.0226517	0.0146566	0.572279	0.0660745	0.15287	0.0200137	2	1	44	36	13	11	-	-	-	-	-	-	-	-	-	-
1171206	1170930	-	0	Membrane bound Extracellular (Secreted) with score 5.7	-	-	0.052619	0.0137683	0.0473189	0.000689258	2	0	5	7	4	10	-	-	-	-	-	-	-	-	-	-
1171207	1170931	-	0	Nuclear with score 7.8	0.14217	0.0688938	0.19315	0.00527381	0.266426	0.0337773	5	1	5	6	6	10	-	-	-	-	-	-	-	-	-	-
1171208	1170932	-	0	Plasma membrane with score 9.4	22.4978	2.69668	62.4091	9.03672	26.9813	2.46573	1174	889	3460	5021	1413	2345	-1.62432	-1.62442	6.2369	9.11306e-08	7.94258e-07	-1.0712	-1.07125	6.2266	0.00252459	0.0212355
1142358	1142082	-	0	Plasma membrane with score 7.6	341.221	2.15605	209.261	9.0326	244.334	10.4892	13337	8009	9297	9201	9835	12253	0.566576	0.566583	8.27682	0.146103	0.280527	0.371897	0.371902	7.99826	0.382452	0.773577
1182074	1181798	-	0	Membrane bound Extracellular (Secreted) with score 6.1	90.3907	14.195	45.33	14.4462	95.0285	16.4717	683	298	221	457	715	684	0.854862	0.855132	3.66909	0.0671756	0.151728	1.20291	1.20323	3.73798	0.00903427	0.0617453
1171210	1170934	-	0	Plasma membrane with score 4.0	239.39	23.0247	172.917	12.9448	298.527	50.9935	2515	1201	1825	1745	3271	3084	0.374083	0.374109	5.79322	0.379377	0.564817	0.970793	0.970844	5.99432	0.0049825	0.0378103
1182075	1181799	-	0	Membrane bound Mitochondrial with score 4.1	28.5768	1.9431	26.2588	2.0915	22.6814	1.18514	742	502	856	792	587	889	-0.0264978	-0.0265027	4.47051	0.954798	0.978644	-0.060592	-0.0606015	4.28681	0.896941	0.986496
1204755	1204479	-	0	Mitochondrial with score 7.5	1.66554	0.353387	0.517437	0.0848805	0.607214	0.106801	66	25	16	22	23	22	1.5649	1.57198	0.0691706	0.00102192	0.00419754	-	-	-	-	-
1149857	1149581	-	0	Cytoplasmic with score 7.5	-	-	0.00658104	0.00253451	0.0137821	0.0102477	9	0	2	1	2	1	-	-	-	-	-	-	-	-	-	-
1117058	1116782	-	0	Cytoplasmic with score 7.9	11.1249	1.66166	15.5028	0.916323	13.1515	0.54052	513	401	848	1027	668	969	-0.623642	-0.62376	4.38568	0.123376	0.245817	-0.0864913	-0.0865037	4.45244	0.852461	0.979808
1084237	1083961	-	0	Nuclear with score 7.1	0.0195938	0.00536715	0.00600935	0.00311018	0.0157304	0.0039902	4	1	2	1	2	4	-	-	-	-	-	-	-	-	-	-
36353	36353	-	0	Nuclear with score 6.7	0.117128	0.033108	-	-	-	-	15	3	2	0	1	0	-	-	-	-	-	-	-	-	-	-
1204761	1204485	-	0	Extracellular (Secreted) with score 7.9	20.5844	0.494821	2.55178	0.832243	1.92392	0.03489	339	218	67	35	32	44	2.80521	2.80859	2.47472	1.0374e-11	1.38501e-10	-	-	-	-	-
1156702	1156426	-	0	Nuclear with score 5.4	0.0381715	0.0148565	0.148746	0.0036515	0.231661	0.0630787	19	4	45	45	47	104	-1.6486	-1.65792	-0.185333	0.0011785	0.00475378	0.824883	0.826711	0.631174	0.092527	0.351223
170788	170788	-	0	Cytoplasmic with score 7.3	-	-	0.215754	0.0949978	0.295908	0.000845791	1	0	16	7	12	19	-	-	-	-	-	-	-	-	-	-
1182080	1181804	-	0	Membrane bound Extracellular (Secreted) with score 6.8	-	-	0.19925	0.00778201	0.293639	0.0662373	3	0	4	4	4	10	-	-	-	-	-	-	-	-	-	-
1171220	1170944	-	0	Cytoplasmic with score 6.5	0.0774467	0.0128452	0.186238	0.00988704	0.357903	0.0156058	8	4	11	13	20	25	-	-	-	-	-	-	-	-	-	-
1117064	1116788	-	0	Membrane bound Mitochondrial with score 3.5	0.584622	0.0562265	0.338174	0.0290716	0.206654	0.0119501	48	21	28	25	14	22	0.704731	0.707723	-0.0155517	0.154448	0.293055	-	-	-	-	-
1171222	1170946	-	0	Plasma membrane with score 9.3	0.588012	0.0933152	0.128295	0.0700259	0.0805508	0.0164546	30	25	24	9	9	12	-	-	-	-	-	-	-	-	-	-
46803	46803	-	0	Membrane bound Extracellular (Secreted) with score 7.8	0.0592273	0.0280743	0.022931	0.0092547	0.0890846	0.0115583	5	4	3	2	8	8	-	-	-	-	-	-	-	-	-	-
1182082	1181806	-	0	Nuclear with score 8.3	61.2654	10.1264	33.9404	1.41709	35.0518	4.9147	1122	929	822	790	838	837	0.767362	0.767465	4.88257	0.0466262	0.112386	0.188722	0.188751	4.38149	0.682035	0.93629
1117065	1116789	-	0	Cytoplasmic with score 8.3	22.5834	0.091408	16.9241	1.23888	8.3698	0.517479	2563	1512	1941	2417	1013	1214	0.266384	0.266399	6.01367	0.547303	0.716206	-0.842836	-0.842905	5.34917	0.0101823	0.067162
1005913	1005913	-	0	Membrane bound Golgi with score 5.6	132.666	2.09667	33.8522	3.84227	24.3253	4.70995	1046	599	251	340	222	203	1.8358	1.83629	4.18176	4.93017e-10	5.67511e-09	-0.327476	-0.327641	2.68122	0.488529	0.848772
1162430	1162154	5.4.99.25	0	Nuclear with score 7.2	14.5805	1.2289	29.5888	0.718528	21.7584	1.11408	659	329	1392	1439	863	1290	-1.1896	-1.18978	4.7852	8.50337e-05	0.000452953	-0.292502	-0.292531	4.95414	0.506842	0.859975
1171227	1170951	-	0	Nuclear with score 7.2	45.7299	2.99005	23.3694	0.949147	19.5907	1.69033	2636	1789	1662	1684	1325	1522	0.787113	0.787164	5.94585	0.0196768	0.0548383	-0.109586	-0.109595	5.28078	0.812465	0.968629
1182086	1181810	-	0	Nuclear with score 9.4	27.3994	5.57374	114.053	7.62789	81.3361	5.21911	1284	493	4989	4712	2873	4388	-2.16994	-2.17009	6.32705	1.06669e-13	1.65329e-12	-0.320534	-0.320543	6.71953	0.464036	0.83233
1132013	1131737	-	0	Cytoplasmic with score 5.7	3.34455	0.37416	1.14435	0.00328765	5.34035	0.0331756	88	65	37	40	164	213	1.37496	1.37817	0.926734	0.000964253	0.00399718	2.40304	2.40698	1.56335	7.45111e-12	3.45032e-10
1162433	1162157	-	0	Plasma membrane with score 5.7	3.90856	0.0547659	0.299851	0.00948097	0.491111	0.118506	238	126	28	22	39	32	3.19398	3.20117	1.78395	5.63417e-18	1.17397e-16	-	-	-	-	-
1156708	1156432	-	0	Cytoplasmic with score 6.4	13.6421	0.119778	10.6478	0.767707	6.36858	0.815689	1003	597	904	836	518	544	0.234985	0.23502	4.68275	0.602287	0.758951	-0.584409	-0.584517	4.13367	0.151285	0.477254
1101467	1101191	-	0	Plasma membrane with score 5.4	211.067	4.44067	4.83392	0.442496	3.68704	0.410593	13841	8496	369	326	267	287	5.36737	5.36793	7.63631	5.13626e-97	8.50547e-95	-0.202645	-0.202727	2.98076	0.665848	0.933227
1182090	1181814	-	0	Cytoplasmic with score 8.9	179.99	11.7304	41.8197	3.15281	75.9064	10.2722	4793	3323	1383	1327	2394	2528	1.96935	1.96946	6.49327	8.58261e-15	1.43892e-13	0.990102	0.990171	5.6097	0.00185174	0.0163645
1162437	1162161	-	0	Cytoplasmic with score 5.4	29.5676	2.40401	26.8027	3.13695	36.8267	1.02387	708	361	724	614	829	1060	0.00221682	0.00221774	4.18626	0.99627	0.998385	0.607189	0.607285	4.35359	0.127934	0.433251
1182092	1181816	-	0	Membrane bound Golgi with score 5.2	127.259	21.7282	46.672	1.45709	48.948	4.79357	3456	2891	1711	1739	1726	1942	1.30477	1.30484	6.33791	4.07645e-05	0.000234334	0.213691	0.213706	5.48907	0.635566	0.923239
196819	196819	-	0	Membrane bound Mitochondrial with score 3.4	87.5064	3.6867	116.467	12.6945	75.2123	4.08549	1340	871	2212	1918	1225	1500	-0.530921	-0.530965	5.56802	0.181845	0.333742	-0.486166	-0.486202	5.41983	0.230106	0.605449
1162440	1162164	-	0	Nuclear with score 5.6	24.3064	1.95843	21.9426	1.76077	16.7932	1.32066	899	629	1038	959	729	843	-0.000431246	-0.000431604	4.75993	0.999237	0.999721	-0.225036	-0.225068	4.48583	0.619618	0.917394
36333	36333	3.1.27.9	0	Cytoplasmic with score 5.7	22.7101	1.15365	33.687	5.85713	14.001	2.36389	695	456	1376	1046	521	504	-0.705228	-0.705333	4.73533	0.0756643	0.166536	-1.11121	-1.11139	4.42738	0.00374353	0.0296219
1182096	1181820	3.1.26.5	0	Mitochondrial with score 6.8	5.14314	0.0434127	6.46489	0.366272	4.37704	0.241181	131	77	184	178	114	140	-0.444479	-0.444882	2.11027	0.320121	0.503436	-0.394396	-0.394722	1.96103	0.382027	0.773577
1182097	1181821	-	0	Cytoplasmic with score 4.0	3.95241	0.21812	2.3147	0.0881462	1.88259	0.109433	150	80	88	100	66	96	0.635027	0.635796	1.71225	0.140286	0.272237	-0.10438	-0.104526	1.15695	0.826659	0.973494
1117085	1116809	-	0	Nuclear with score 7.3	20.9959	0.972009	0.539005	0.0073176	0.981252	0.00898914	1971	1284	62	63	97	131	5.07648	5.07962	4.87493	1.26469e-80	1.61316e-78	0.977598	0.979076	1.1883	0.0153987	0.093735
36329	36329	-	0	Cytoplasmic with score 5.4	2.82145	0.443097	0.144161	0.008887	0.309927	0.0271267	155	134	10	15	26	28	3.9422	3.95726	1.46656	7.58635e-19	1.66529e-17	-	-	-	-	-
1132027	1131751	3.1.26.4	0	Cytoplasmic with score 7.3	0.305667	0.0211482	-	-	0.098506	0.0212688	11	4	0	4	2	4	-	-	-	-	-	-	-	-	-	-
206311	206311	-	0	Nuclear with score 6.9	41.296	6.03118	27.5644	0.0947731	31.4132	0.511598	1865	842	1194	1244	1193	1675	0.460125	0.46017	5.28977	0.264051	0.441286	0.341965	0.341998	5.05797	0.425676	0.806868
1182100	1181824	-	0	Nuclear with score 7.8	134.07	7.86423	102.275	6.1189	85.0285	8.05847	2454	1611	2214	2183	1793	1976	0.263354	0.263369	6.03211	0.552761	0.720551	-0.0961324	-0.0961383	5.68168	0.83558	0.974966
1117087	1116811	-	0	Cytoplasmic with score 7.7	66.1247	2.65766	75.4583	3.58042	87.0211	0.354622	2031	1299	2517	2966	2777	3746	-0.342634	-0.342654	6.04675	0.42369	0.606585	0.364837	0.364852	6.23549	0.389548	0.777281
1171246	1170970	-	0	Cytoplasmic with score 8.4	99.138	1.99192	119.523	3.76037	74.3809	10.5453	2541	1558	3574	3617	2231	2237	-0.446528	-0.446548	6.39726	0.269655	0.447667	-0.551502	-0.551526	6.18797	0.163171	0.500993
46788	46788	-	0	Membrane bound Mitochondrial with score 4.7	0.0893743	0.0156444	0.0171102	0.0130357	0.0680827	0.0370901	8	5	1	2	8	3	-	-	-	-	-	-	-	-	-	-
1162447	1162171	-	0	Mitochondrial with score 9.6	193.935	20.3235	133.35	13.2768	109.536	8.05279	6998	5210	4982	6600	4416	5219	0.486849	0.486859	7.54566	0.242797	0.415852	-0.136573	-0.136576	7.05006	0.767185	0.958463
36323	36323	-	0	Extracellular (Secreted) with score 7.7	0.940755	0.3452	0.514036	0.097536	0.888374	0.197805	20	6	9	11	16	14	-	-	-	-	-	-	-	-	-	-
1182104	1181828	-	0	Plasma membrane with score 8.6	6.46019	3.07822	3.27502	0.0585725	3.6601	1.21189	443	100	160	176	221	152	0.895194	0.895755	2.70872	0.0943714	0.1987	0.315589	0.315806	2.19558	0.534281	0.87443
1182105	1181829	-	0	Nuclear with score 8.1	66.0212	3.23995	33.6517	1.19053	71.4774	2.18538	4082	2205	2078	2431	4318	5570	0.824313	0.824353	6.39484	0.0106462	0.0325629	1.25066	1.25071	6.51624	4.983e-06	8.46923e-05
196801	196801	-	0	Plasma membrane with score 6.5	91.6243	3.12544	67.0919	0.109801	75.4529	5.11478	2891	1830	2352	2569	2586	3090	0.31291	0.312926	6.21845	0.470452	0.648654	0.328276	0.328291	6.06141	0.445809	0.820723
1142379	1142103	1.4.3.3	0	Membrane bound Endoplasmic reticulum with score 7.8	176.073	10.8233	37.1546	2.67871	34.6364	2.6694	6855	4565	1935	1728	1634	1835	2.01749	2.01757	6.96851	8.48406e-15	1.42493e-13	0.043321	0.043324	5.49025	0.925953	0.991032
1162452	1162176	-	0	Nuclear with score 8.8	16.6044	0.102589	20.2451	2.23528	14.1544	0.553065	844	495	1218	1070	751	939	-0.421128	-0.421188	4.76272	0.319059	0.502287	-0.324631	-0.324673	4.63804	0.460251	0.828982
1149875	1149599	-	0	Plasma membrane with score 8.0	7.56094	0.216272	11.219	3.3491	5.83511	3.29326	590	372	1293	763	724	277	-0.741924	-0.742055	4.49298	0.0960308	0.201699	-0.84362	-0.843763	4.28771	0.206195	0.571952
1142381	1142105	-	0	Cytoplasmic with score 9.8	1411.92	151.368	1340.69	53.0639	1211.85	5.44197	16015	11818	18924	19168	15125	20548	-0.0514453	-0.0514457	8.98183	0.912588	0.955554	0.0145661	0.0145662	8.84899	0.97511	0.995711
1132042	1131766	-	0	Nuclear with score 6.7	29.7904	3.63522	34.2642	2.08426	27.7955	0.464076	2668	1239	2784	3391	2152	3020	-0.342009	-0.342026	6.2166	0.428715	0.611368	-0.14377	-0.143777	6.1421	0.754375	0.957857
1182112	1181836	-	0	Membrane bound Mitochondrial with score 5.6	34.449	0.549224	54.157	6.52756	37.401	0.926604	3041	1751	4581	6249	3169	4514	-0.814782	-0.81481	6.8341	0.0173	0.0490816	-0.381412	-0.381423	6.84095	0.373863	0.768632
1006058	1006058	-	0	Nuclear with score 6.1	86.1898	1.27196	137.457	10.5127	107.95	3.38883	2134	1235	3298	4096	2463	3518	-0.774375	-0.774414	6.3016	0.0206424	0.0570057	-0.19497	-0.194978	6.3772	0.667953	0.933227
52032	52032	-	0	Membrane bound Mitochondrial with score 3.9	10.4201	1.12934	3.95273	0.335114	1.8439	0.201008	755	557	330	414	168	180	1.22251	1.22282	4.06269	0.000364285	0.00167323	-0.96269	-0.963172	2.76755	0.0133881	0.0833974
1182115	1181839	-	0	Cytoplasmic with score 6.3	36.2252	1.4989	41.0358	1.2481	67.1074	4.50403	1742	1138	2293	2381	3608	4209	-0.321707	-0.321729	5.82986	0.457024	0.6372	0.864939	0.864975	6.31123	0.0068875	0.0499954
1132047	1131771	-	0	Cytoplasmic with score 4.8	24.5546	0.280122	13.0723	1.44315	20.2217	3.62618	966	603	626	547	936	879	0.782818	0.782962	4.43659	0.0338728	0.0862955	0.765873	0.766005	4.26112	0.0561044	0.251707
1162460	1162184	-	0	Nuclear with score 6.1	11.1557	0.80293	10.1772	1.03558	20.6818	0.173941	472	242	392	519	812	1086	-0.0112258	-0.0112288	3.61439	0.98095	0.991234	1.17673	1.17696	4.15686	0.000329772	0.00365078
46775	46775	-	0	Plasma membrane with score 5.3	7.77896	0.328512	3.60681	0.440583	2.08563	0.0745882	306	196	141	192	80	119	0.969913	0.970508	2.73391	0.0131835	0.038997	-0.629751	-0.630368	1.73808	0.153227	0.481707
1117105	1116829	-	0	Nuclear with score 6.2	41.8304	5.8713	37.336	0.674802	36.7598	2.89148	2573	1159	2224	2324	2114	2423	0.0230503	0.0230518	5.95237	0.960592	0.982134	0.121088	0.121094	5.83758	0.79283	0.9638
1132051	1131775	-	0	Plasma membrane with score 4.7	15.1756	0.685312	10.7137	1.14501	7.85733	0.818037	750	407	491	658	404	445	0.359943	0.360021	4.1428	0.412466	0.596304	-0.302414	-0.302491	3.64563	0.505161	0.859389
1101494	1101218	3.6.4.12	1	Nuclear with score 4.8	19.0222	0.996605	33.7371	0.173033	22.258	1.79618	4330	2323	7892	8341	5087	5925	-0.946412	-0.946435	7.379	0.00247612	0.00909665	-0.436161	-0.43617	7.40855	0.287922	0.68372
1101499	1101223	-	0	Nuclear with score 7.5	55.7468	1.37767	78.0334	0.519148	87.7036	4.16803	3611	2049	5272	5856	5750	7080	-0.622736	-0.622756	6.95189	0.0871049	0.186241	0.32568	0.325687	7.23603	0.45102	0.824536
36297	36297	-	0	Mitochondrial with score 5.5	0.465431	0.15634	-	-	0.137249	0.0478689	7	2	0	1	1	3	-	-	-	-	-	-	-	-	-	-
1162468	1162192	-	0	Membrane bound Endoplasmic reticulum with score 7.8	97.0738	1.32881	87.1202	1.88722	41.4454	0.291021	5484	3211	5257	5995	2337	3182	-0.0125761	-0.0125764	7.2385	0.978476	0.990015	-0.915071	-0.9151	6.69335	0.00335041	0.0268679
1182127	1181851	-	0	Membrane bound Mitochondrial with score 8.2	57.975	1.9194	52.8897	4.98917	57.2931	4.24044	1611	915	1399	1817	1382	2219	0.00896025	0.00896103	5.43994	0.984679	0.993588	0.265718	0.265737	5.40868	0.553659	0.888015
1117117	1116841	-	0	Nuclear with score 6.8	43.1441	0.0615367	116.431	16.8977	95.1542	17.4623	4850	2843	11755	17039	8240	16224	-1.53729	-1.53731	8.02022	2.93753e-07	2.40689e-06	-0.146503	-0.146505	8.35625	0.760326	0.958463
1204910	1204634	-	0	Plasma membrane with score 3.6	14.8489	0.41602	11.3957	0.698207	11.2897	0.00619399	1985	1117	1518	1870	1485	2003	0.22684	0.226858	5.62958	0.613348	0.768334	0.157539	0.157551	5.42743	0.730733	0.951526
1162472	1162196	-	0	Membrane bound Endoplasmic reticulum with score 5.8	11.8896	0.0881429	8.28607	0.742765	5.12506	0.534377	519	310	454	401	253	276	0.310687	0.310778	3.70295	0.490553	0.66633	-0.569384	-0.569596	3.12026	0.184423	0.539942
1162473	1162197	-	0	Membrane bound Lysosomal with score 5.3	31.0264	3.37658	60.6608	2.17429	53.8004	3.07974	1353	619	2582	2778	1952	2869	-1.12913	-1.12922	5.72119	0.000167887	0.000838013	-0.0483353	-0.0483377	5.98765	0.917282	0.989291
36289	36289	-	0	Cytoplasmic with score 6.0	23.8641	1.16798	18.2638	1.47486	13.8954	0.79745	933	493	791	762	554	658	0.212786	0.212821	4.50542	0.639377	0.785946	-0.238528	-0.238571	4.1166	0.597993	0.912165
36288	36288	-	0	Membrane bound Extracellular (Secreted) with score 3.5	7.21302	0.0369808	11.5989	1.35623	7.20398	0.668899	146	90	302	236	135	219	-0.832252	-0.832837	2.5331	0.048931	0.117134	-0.513275	-0.51357	2.48201	0.265773	0.656548
1142411	1142135	-	0	Nuclear with score 4.5	2531.86	113.445	3554.09	8.31461	2409.5	71.7383	48466	31835	77234	85034	46451	67949	-0.634002	-0.634003	10.813	0.102897	0.2129	-0.398985	-0.398986	10.7442	0.349169	0.748479
1101517	1101241	-	0	Membrane bound Mitochondrial with score 3.9	27.6429	0.0817785	26.3243	0.560234	20.8448	0.845974	3227	1867	3220	3594	2438	3031	-0.0633231	-0.0633258	6.49093	0.891566	0.944061	-0.197582	-0.197591	6.26137	0.662539	0.932444
1142414	1142138	-	0	Nuclear with score 6.7	5.76405	0.369416	6.40655	0.498732	9.34508	1.69121	162	84	199	183	198	389	-0.299429	-0.299669	2.24774	0.517412	0.690633	0.698429	0.698807	2.60609	0.124363	0.425929
1117133	1116857	-	0	Plasma membrane with score 4.7	1.61687	0.0981422	1.08189	0.107749	0.635863	0.140929	137	93	122	109	45	70	0.367755	0.368144	1.86161	0.427433	0.61	-0.902952	-0.904352	1.13213	0.0347456	0.178647
1084031	1083755	-	0	Cytoplasmic with score 6.7	0.84953	0.0757434	0.242259	0.0557679	0.307327	0.0962084	142	99	60	42	75	56	1.61404	1.61669	1.50374	8.93626e-05	0.000473075	0.50341	0.504478	0.622295	0.337206	0.737144
1156729	1156453	1.13.11.5	0	Membrane bound Peroxisomal with score 9.1	1.01187	0.049555	0.202451	0.0678807	0.413575	0.127522	60	37	17	11	30	26	2.13912	2.15024	0.0795688	3.59375e-06	2.52016e-05	-	-	-	-	-
1156730	1156454	-	0	Cytoplasmic with score 8.4	4.58889	0.493962	2.51872	0.100256	1.74477	0.123882	234	112	122	143	87	82	0.712164	0.712763	2.24648	0.0892256	0.189984	-0.511057	-0.511668	1.46652	0.262489	0.651802
1171290	1171014	-	0	Cytoplasmic with score 8.2	0.0823604	0.0109318	0.158689	0.0500831	0.0472161	0.0160228	3	1	9	3	1	2	-	-	-	-	-	-	-	-	-	-
1132073	1131797	-	0	Extracellular (Secreted) with score 7.9	0.140682	0.0724331	-	-	0.0631049	0.0207728	1	2	2	0	1	1	-	-	-	-	-	-	-	-	-	-
1162479	1162203	2.8.3.5	0	Membrane bound Mitochondrial with score 7.9	24.04	0.698736	22.6967	0.0579911	52.7359	1.15762	1490	841	1437	1586	3191	4116	-0.0235433	-0.0235455	5.33943	0.959646	0.981589	1.38941	1.38949	6.0404	7.38219e-08	1.83564e-06
36278	36278	-	0	Nuclear with score 9.0	3.00093	0.221362	2.46085	0.151627	2.6766	0.251418	85	43	69	79	74	87	0.13117	0.131417	1.10044	0.786027	0.885359	0.24343	0.243821	0.993814	0.606066	0.913815
1162480	1162204	1.1.1.85;1.1.1.83	0	Membrane bound Endoplasmic reticulum with score 5.6	7.48791	0.192906	4.73378	0.200144	2.82761	0.117976	923	516	597	688	354	434	0.514238	0.514332	4.39639	0.202039	0.362212	-0.583996	-0.584142	3.6917	0.14604	0.468194
1083476	1083200	-	0	Cytoplasmic with score 6.7	45.6093	2.44628	108.452	26.6263	58.0376	12.8427	3439	1852	6257	11206	3176	6739	-1.36589	-1.36593	7.33878	0.000110997	0.000577563	-0.727981	-0.727995	7.38199	0.124735	0.426563
1182143	1181867	-	0	Membrane bound Mitochondrial with score 7.7	15.165	0.853713	15.9127	1.61822	20.1045	0.0858611	2022	1078	1949	2588	2494	3371	-0.203111	-0.203124	5.83278	0.654056	0.797808	0.487852	0.487876	6.02952	0.226876	0.600116
1142418	1142142	-	0	Nuclear with score 4.9	81.5172	5.27625	29.9607	0.913069	36.0597	1.81214	737	384	267	308	317	389	1.30128	1.3017	3.7482	6.82104e-05	0.000372376	0.41716	0.417324	3.02028	0.340898	0.740188
1162483	1162207	-	0	Mitochondrial with score 9.0	96.4351	2.78962	112.664	15.9366	84.2058	4.31597	1453	927	2192	1752	1383	1710	-0.363913	-0.363943	5.57434	0.401959	0.587139	-0.240051	-0.240068	5.4632	0.595803	0.910714
1162484	1162208	-	0	Nuclear with score 6.2	12.1768	1.44439	25.9816	1.40494	14.8701	0.387732	1402	654	2978	2871	1443	2037	-1.19497	-1.19506	5.83011	5.34378e-05	0.000299703	-0.644201	-0.644237	5.85454	0.0773956	0.314151
1162485	1162209	-	0	Membrane bound Extracellular (Secreted) with score 5.6	6.95147	0.87283	7.249	0.601364	7.54441	0.076213	895	420	774	979	788	1086	-0.0918327	-0.0918475	4.51686	0.843755	0.918382	0.210837	0.210867	4.50588	0.642765	0.925164
36270	36270	-	0	Cytoplasmic with score 8.6	16.0505	4.92279	25.0919	0.887308	39.129	0.929509	201	63	261	265	350	483	-0.73266	-0.733155	2.52657	0.113582	0.230312	0.771811	0.772107	3.10735	0.0477696	0.224042
1006206	1006206	-	0	Cytoplasmic with score 7.3	84.8346	22.1266	62.2407	7.47829	196.273	4.82266	4928	1700	2744	3734	8720	12433	0.301013	0.301025	6.60122	0.517005	0.690365	1.82079	1.82083	7.45786	5.40108e-11	2.23836e-09
1182147	1181871	-	0	Plasma membrane with score 8.0	35.4323	0.483482	49.6648	1.88575	36.6285	0.940267	5299	3081	7844	9007	5330	7479	-0.649581	-0.649594	7.53873	0.0747362	0.164937	-0.285513	-0.285517	7.5259	0.5174	0.865448
52018	52018	-	0	Plasma membrane with score 4.7	332.084	33.9503	981.565	66.4731	2534.98	22.1928	12205	5905	31987	40279	82864	110366	-1.67057	-1.67058	9.3186	1.53777e-08	1.48719e-07	1.53619	1.53619	10.7226	9.94064e-08	2.41233e-06
1006248	1006248	-	0	Nuclear with score 9.2	159.378	2.18422	678.519	68.8503	974.638	89.1023	3050	1771	12421	16555	16484	26929	-2.22493	-2.22498	7.88454	1.3817e-17	2.8047e-16	0.684784	0.684789	8.8217	0.0827542	0.327981
1132086	1131810	-	0	Plasma membrane with score 6.1	32.2713	1.265	44.2961	4.18443	44.7538	1.34448	780	498	1330	1177	1148	1458	-0.604773	-0.604857	4.81924	0.120893	0.241966	0.167187	0.167204	5.00806	0.715174	0.946472
1101547	1101271	-	0	Cytoplasmic with score 8.8	4990.48	387.879	5698.72	343.707	4382.85	21.6254	99159	68235	140724	134003	92893	126047	-0.329103	-0.329103	11.7043	0.459108	0.638785	-0.219964	-0.219965	11.588	0.62814	0.92155
1171306	1171030	-	0	Mitochondrial with score 4.6	10.0118	1.88257	25.29	2.76139	23.7473	2.61149	283	246	848	1143	722	1220	-1.4785	-1.47887	4.19292	3.69801e-05	0.000214013	0.0637726	0.0637808	4.61041	0.892275	0.986393
1083403	1083127	-	0	Membrane bound Endoplasmic reticulum with score 3.7	7.65095	0.345648	11.6391	1.40887	7.42694	0.29959	1688	916	2343	3224	1485	2184	-0.745364	-0.745413	5.90018	0.0349545	0.0886447	-0.489947	-0.489974	5.83517	0.232082	0.609131
1117165	1116889	-	0	Nuclear with score 8.9	16.1073	1.20053	15.5566	2.46919	13.0659	0.559611	2603	1319	2113	3162	1852	2726	-0.0873559	-0.0873607	6.10126	0.851264	0.921883	-0.0907236	-0.0907282	5.93458	0.846125	0.978477
1083223	1082947	-	0	Plasma membrane with score 9.5	1.44109	0.0881739	0.865165	0.00916764	0.926362	0.0860722	74	52	52	55	57	57	0.612534	0.613826	0.907523	0.179877	0.33084	0.220082	0.220568	0.529788	0.651106	0.927784
1171310	1171034	-	0	Membrane bound Mitochondrial with score 4.5	3.94191	0.402421	0.785524	0.101436	0.867818	0.278041	144	70	31	30	38	27	2.13516	2.14028	1.16398	3.18748e-08	2.9439e-07	-	-	-	-	-
1101556	1101280	-	0	Membrane bound Extracellular (Secreted) with score 5.7	5.4879	0.443114	1.31693	0.0613742	1.0003	0.18434	310	157	78	77	64	58	1.92104	1.92296	2.32892	2.48587e-08	2.33474e-07	-0.210836	-0.211229	0.842281	0.665032	0.933227
1162495	1162219	-	0	Membrane bound Extracellular (Secreted) with score 4.6	20.7709	2.12273	61.5883	1.17372	28.3929	2.26968	929	446	2685	3002	1064	1685	-1.72406	-1.72423	5.64443	1.53859e-11	2.03399e-10	-0.948905	-0.948967	5.69847	0.00325982	0.0262988
1162496	1162220	-	0	Nuclear with score 4.5	4.02473	0.134809	3.07938	0.108432	2.70201	0.026554	247	160	221	223	175	206	0.246139	0.246281	2.72505	0.59463	0.753182	-0.100088	-0.100149	2.3838	0.831788	0.973942
1084091	1083815	-	0	Membrane bound Mitochondrial with score 4.4	34.4356	0.587827	1.25505	0.0993759	1.57474	0.185407	1836	1157	72	86	96	104	4.61446	4.61691	4.76295	1.70921e-69	1.89803e-67	0.46819	0.468844	1.2079	0.302527	0.700333
1182158	1181882	-	0	Membrane bound Extracellular (Secreted) with score 6.3	121.805	13.4002	183.663	21.0934	127.644	8.13653	1919	924	2973	2648	1802	2255	-0.667509	-0.667551	5.95639	0.0718045	0.159804	-0.357776	-0.357794	5.91807	0.404008	0.788926
1182159	1181883	-	0	Nuclear with score 4.3	16.9767	0.620288	12.2434	0.124403	11.017	0.913867	925	516	713	758	619	716	0.318607	0.318661	4.48213	0.466641	0.646029	-0.0160029	-0.0160058	4.1418	0.972656	0.995624
1171317	1171041	-	0	Membrane bound Mitochondrial with score 5.8	2.70458	0.886762	0.528691	0.154536	0.79485	0.25714	33	38	13	8	20	13	-	-	-	-	-	-	-	-	-	-
1142439	1142163	-	0	Plasma membrane with score 6.2	20.5841	3.77912	19.2513	1.43185	12.2514	1.32634	482	416	558	698	386	422	-0.05094	-0.0509529	4.05948	0.914786	0.956749	-0.50364	-0.503765	3.68935	0.233854	0.611131
1142440	1142164	-	0	Nuclear with score 5.5	84.9088	20.4034	48.9522	4.06624	32.4948	3.25259	411	401	315	396	225	251	0.648254	0.648459	3.62243	0.151167	0.288373	-0.448106	-0.4483	2.89599	0.310488	0.708139
1117173	1116897	-	0	Membrane bound Extracellular (Secreted) with score 3.3	45.5875	3.1206	42.5673	7.25319	61.8511	3.36991	2698	1401	2074	3161	3099	4725	-0.00764773	-0.00764812	6.1289	0.986965	0.994658	0.690858	0.690886	6.35375	0.0813825	0.324674
1142442	1142166	-	0	Cytoplasmic with score 4.7	44.3364	4.04171	21.5392	2.97032	31.889	3.975	1707	843	715	1015	975	1698	0.89366	0.893769	5.0525	0.0108544	0.0330926	0.725984	0.72607	4.78176	0.0727387	0.302279
1162502	1162226	-	0	Nuclear with score 7.7	4.12178	0.386598	5.34597	0.0914089	7.12265	0.168361	201	98	251	276	318	410	-0.487101	-0.487405	2.62208	0.266306	0.443953	0.58208	0.582316	2.99225	0.160625	0.495487
1142444	1142168	3.2.1.151	0	Membrane bound Extracellular (Secreted) with score 6.8	72.2156	4.08612	16.7288	0.126383	15.7889	1.16312	2020	1048	476	501	382	586	1.98513	1.98544	5.03084	2.74105e-15	4.80907e-14	0.0879888	0.0880118	3.60556	0.851022	0.979808
1156745	1156469	-	0	Membrane bound Endoplasmic reticulum with score 6.3	158.014	4.03509	192.656	9.2437	251.643	7.22713	4080	2622	5697	5719	6774	8842	-0.395015	-0.395026	7.08582	0.346351	0.53132	0.564386	0.564397	7.41336	0.139063	0.453517
1182166	1181890	-	0	Cytoplasmic with score 4.9	15.079	0.646146	15.5487	1.59385	8.93167	0.429371	602	388	776	677	384	469	-0.185033	-0.185071	4.21515	0.688069	0.822112	-0.654202	-0.654349	3.84847	0.102038	0.372324
1142450	1142174	-	0	Mitochondrial with score 7.5	81.9567	7.00237	129.169	15.8791	106.759	0.302784	870	608	1827	1532	1220	1650	-0.801683	-0.801772	5.16757	0.0283502	0.0746644	-0.122468	-0.122478	5.2854	0.791328	0.963649
1101570	1101294	-	0	Cytoplasmic with score 7.4	51.1764	7.37375	32.5297	1.9217	32.6328	0.0526352	5867	2602	3290	3959	3164	4321	0.533162	0.53318	6.89958	0.182358	0.334263	0.160052	0.160058	6.52588	0.726645	0.949001
1142452	1142176	-	0	Nuclear with score 8.2	108.489	6.61073	97.9693	3.53484	140.023	5.63004	2170	1422	2283	2312	2860	4104	0.0216735	0.0216748	5.96833	0.962901	0.983101	0.704565	0.704597	6.18585	0.0453649	0.216246
1162508	1162232	-	0	Cytoplasmic with score 6.3	10.4448	0.171267	11.6537	0.449184	21.5773	0.264199	529	321	628	727	1109	1450	-0.307176	-0.307248	4.05103	0.488697	0.664766	1.0335	1.03365	4.63452	0.000901699	0.00876212
1101571	1101295	-	0	Mitochondrial with score 8.4	106.156	3.50822	90.4294	3.51833	127.577	7.31251	3719	2348	3684	3638	4801	5742	0.0981524	0.098156	6.67954	0.832096	0.911683	0.645418	0.645436	6.82218	0.0751203	0.309063
36244	36244	-	0	Plasma membrane with score 4.0	0.725297	0.130559	0.915766	0.138984	2.32421	0.541867	7	7	12	16	22	49	-	-	-	-	-	-	-	-	-	-
1149912	1149636	-	0	Nuclear with score 6.3	48.9012	3.52856	51.212	9.97844	90.8441	6.33237	4693	2395	3989	6382	7452	11577	-0.205832	-0.205838	7.01784	0.654667	0.798158	0.986546	0.986565	7.52781	0.00928515	0.0631724
1142455	1142179	-	0	Cytoplasmic with score 6.4	2979.41	244.307	3424.16	144.829	2534.69	319.674	71295	50172	95358	110402	57589	101361	-0.364338	-0.364339	11.2658	0.406054	0.590925	-0.281185	-0.281185	11.1373	0.53679	0.876087
1156750	1156474	-	0	Cytoplasmic with score 4.0	12.157	0.321428	12.4585	1.56401	8.67596	0.624986	1454	914	1475	2022	982	1522	-0.184597	-0.184613	5.46583	0.685848	0.820149	-0.374637	-0.374669	5.21424	0.387651	0.777281
1142460	1142184	-	0	Membrane bound Endoplasmic reticulum with score 6.3	114.679	22.3758	1048.2	76.358	1895.38	165.606	6217	2520	48170	61093	78044	128700	-3.3506	-3.35063	9.6556	8.29483e-29	2.93239e-27	1.01932	1.01932	10.9531	0.00408197	0.0319655
1182175	1181899	-	0	Nuclear with score 4.4	10.3876	0.259754	22.5816	0.261053	24.7964	1.55025	328	208	822	861	758	1147	-1.28107	-1.28142	4.01247	5.9126e-05	0.000328482	0.280548	0.280587	4.49005	0.529022	0.870923
1171335	1171059	-	0	Membrane bound Golgi with score 6.2	4.67853	0.139955	0.998521	0.0178943	1.79083	0.0106953	225	130	54	53	86	114	2.08073	2.08361	1.92387	2.61681e-09	2.77529e-08	1.01333	1.0151	0.992787	0.0131198	0.0821957
1182176	1181900	-	0	Nuclear with score 9.0	15.5105	1.00729	18.3702	1.2203	15.991	0.328998	1190	611	1327	1600	1108	1552	-0.363398	-0.363438	5.13207	0.394955	0.580592	-0.0260622	-0.0260646	5.12351	0.955378	0.99377
1182177	1181901	-	0	Cytoplasmic with score 3.4	8.78755	0.15206	12.1277	0.440052	10.7636	0.191885	510	309	760	879	656	840	-0.635585	-0.635722	4.18819	0.100009	0.208568	-0.0136017	-0.0136039	4.29603	0.976733	0.995711
1132119	1131843	-	0	Nuclear with score 5.0	81.2597	17.9406	38.5165	3.51529	193.206	5.70538	3023	1146	1154	1500	5642	8130	0.935049	0.935122	5.69884	0.0113443	0.034309	2.48667	2.48679	6.71525	2.52031e-23	3.81239e-21
1205066	1204790	-	0	Nuclear with score 6.0	4.36539	0.4709	2.83521	0.230928	2.15901	0.0193408	474	224	285	354	212	289	0.45195	0.452121	3.35293	0.301751	0.484146	-0.235653	-0.235757	2.83564	0.610298	0.914344
1101587	1101311	3.5.1.5	0	Cytoplasmic with score 8.5	35.8504	1.13133	45.2022	1.5425	34.2342	0.826876	3346	2129	4360	5000	3216	4103	-0.398277	-0.39829	6.79409	0.339496	0.523606	-0.236619	-0.236626	6.70027	0.596868	0.911062
1142471	1142195	-	0	Nuclear with score 7.9	132.42	8.85785	155.837	3.29086	155.467	9.83546	4613	2377	5513	6082	4773	7242	-0.395998	-0.396009	7.10469	0.344012	0.528675	0.153716	0.153719	7.20239	0.737884	0.953736
1156755	1156479	1.6.2.2	0	Membrane bound Mitochondrial with score 6.7	274.658	11.2471	245.083	7.07592	276.82	6.5263	10422	5665	10332	10417	10489	13496	-0.0258391	-0.0258395	8.11822	0.955847	0.978826	0.322858	0.322861	8.13591	0.457986	0.827859
1162522	1162246	-	0	Mitochondrial with score 6.8	3128.03	168.365	3988.84	60.0713	2933.18	190.719	61625	40074	92122	93980	56652	85070	-0.495211	-0.495212	11.069	0.231	0.400213	-0.292189	-0.292189	10.9912	0.511636	0.862514
1182183	1181907	-	0	Mitochondrial with score 4.6	17.5269	0.941512	18.5872	0.193319	11.1378	1.49516	847	560	1000	1116	637	627	-0.208338	-0.208369	4.73801	0.64595	0.791218	-0.604846	-0.604939	4.40179	0.130468	0.437754
1162524	1162248	-	0	Nuclear with score 8.3	22.702	0.741028	8.68269	0.296943	7.93026	1.0664	884	482	364	357	328	345	1.26369	1.26402	4.05223	7.01399e-05	0.000381805	0.0296126	0.0296227	3.14236	0.950126	0.99377
1117210	1116934	-	0	Nuclear with score 5.0	52.2859	3.06748	33.4176	0.254884	44.8172	3.29371	2518	1340	1626	1775	2155	2512	0.522024	0.52206	5.80473	0.175946	0.325893	0.580903	0.58094	5.67479	0.118508	0.412414
1162526	1162250	-	0	Nuclear with score 8.6	21.7213	6.89927	22.5114	7.64606	47.1064	6.51945	302	94	344	183	552	570	-0.181576	-0.181673	2.7769	0.744722	0.859491	1.20528	1.20568	3.41371	0.0112539	0.0726069
1156757	1156481	-	0	Nuclear with score 3.5	24.722	0.0455636	16.6451	0.699579	16.9677	0.631732	2110	1248	1473	1731	1480	1868	0.42966	0.429693	5.66326	0.292726	0.473691	0.183178	0.183192	5.36194	0.686882	0.938312
1171346	1171070	-	0	Mitochondrial with score 7.0	275.061	14.9118	276.564	39.5156	241.261	27.2756	3318	1731	3994	3157	3030	3229	-0.175708	-0.175715	6.51704	0.702149	0.831213	-0.0692778	-0.0692803	6.40209	0.882595	0.985296
1149922	1149646	6.1.1.6	0	Membrane bound Mitochondrial with score 8.2	27.5718	1.37104	57.2877	0.0827331	28.1382	1.41112	1772	939	3882	4136	1620	2455	-1.22545	-1.22552	6.27267	6.43764e-06	4.30041e-05	-0.874614	-0.874653	6.22082	0.00764324	0.0540265
1182188	1181912	-	0	Membrane bound Endoplasmic reticulum with score 6.2	45.2607	1.69684	46.9552	3.66106	49.764	2.14499	1802	966	1821	2238	1797	2630	-0.207089	-0.207104	5.67281	0.646689	0.791608	0.233886	0.2339	5.72855	0.602471	0.913279
1156760	1156484	-	0	Cytoplasmic with score 4.4	13.9804	0.742118	12.5779	0.584451	7.5926	0.346171	2145	1160	1928	2287	1172	1449	-0.00522184	-0.00522216	5.82518	0.991046	0.9963	-0.56363	-0.563673	5.4085	0.134993	0.44602
170726	170726	-	0	Cytoplasmic with score 5.0	43.518	1.04024	58.6771	3.54432	72.064	2.21531	4491	2786	6502	7871	8079	10337	-0.609665	-0.60968	7.32348	0.103373	0.213743	0.477152	0.47716	7.68876	0.236915	0.61488
1162533	1162257	-	0	Nuclear with score 9.3	8.48725	0.939	13.4959	1.6953	10.7515	0.712893	182	137	406	346	242	377	-0.845314	-0.845746	3.00482	0.0409967	0.101195	-0.185968	-0.186035	3.10182	0.693718	0.94097
1156762	1156486	1.1.1.307	0	Cytoplasmic with score 7.6	9.37955	0.280595	8.49647	0.435795	5.83316	1.30868	321	186	326	310	231	206	0.0250207	0.0250317	3.12688	0.957804	0.98013	-0.4007	-0.40089	2.76413	0.387801	0.777281
1182195	1181919	-	0	Nuclear with score 7.2	9.20721	0.0544981	8.69862	0.0366615	3.77573	0.0596482	734	438	773	825	295	423	-0.0868378	-0.0868536	4.39213	0.851618	0.921883	-1.04657	-1.04682	3.83992	0.00206563	0.0179232
1117232	1116956	-	0	Nuclear with score 6.8	37.3462	7.56852	55.608	4.68819	31.4014	0.00372962	3853	1518	5664	5170	2669	3659	-0.732888	-0.732912	6.87668	0.058527	0.135434	-0.670173	-0.670193	6.73482	0.0669153	0.285799
1142487	1142211	-	0	Cytoplasmic with score 7.9	257.003	11.0838	181.619	45.1599	155.255	30.5143	4969	2731	4628	2952	3370	3043	0.352461	0.352472	6.87922	0.440527	0.622222	-0.110018	-0.110022	6.47238	0.822895	0.972962
1162537	1162261	-	0	Membrane bound Extracellular (Secreted) with score 8.7	85.3968	0.798218	52.8995	4.56336	89.7087	18.3942	2184	1208	1618	1404	2647	2310	0.507133	0.507172	5.63265	0.203986	0.36468	0.85656	0.856615	5.6823	0.0267525	0.14548
51992	51992	-	0	Plasma membrane with score 9.0	10.3652	1.10217	1.77517	0.529438	3.69724	1.56042	668	476	186	109	372	199	2.33315	2.33424	3.60286	3.07115e-09	3.22813e-08	1.12264	1.12332	2.51973	0.0550579	0.247795
1162538	1162262	-	0	Membrane bound Mitochondrial with score 4.5	82.3769	14.0438	25.0696	2.49687	22.6202	1.27276	2077	1739	747	984	719	870	1.5729	1.57306	5.53124	6.41907e-07	5.00741e-06	0.00280508	0.00280542	4.37924	0.995226	0.998777
1142489	1142213	-	0	Membrane bound Endoplasmic reticulum with score 6.5	176.36	15.9567	196.198	9.88311	117.439	22.8117	2710	1386	3274	3240	1972	1863	-0.339506	-0.339523	6.30117	0.429154	0.611758	-0.624888	-0.624919	6.01683	0.110105	0.394052
1149930	1149654	-	0	Plasma membrane with score 9.3	74.4679	2.72288	50.9467	5.3474	40.1666	3.48051	2980	1638	1919	2499	1681	1898	0.415143	0.415166	6.11484	0.317001	0.50069	-0.171755	-0.171766	5.64455	0.707273	0.94567
1082622	1082346	-	0	Plasma membrane with score 8.3	0.633346	0.00177356	0.871201	0.261973	0.485716	0.0208632	98	57	179	106	74	93	-0.537805	-0.538438	1.74681	0.279123	0.458039	-0.667901	-0.668667	1.52381	0.179449	0.529775
1082786	1082510	-	0	Membrane bound Endoplasmic reticulum with score 7.2	36.5455	0.556704	61.5333	0.850791	42.6146	2.23449	3566	2059	6326	7106	4301	5229	-0.899518	-0.899544	7.1203	0.00418639	0.0144586	-0.373356	-0.373364	7.16062	0.376728	0.771084
1205136	1204860	-	0	Nuclear with score 5.3	6.90217	0.140912	4.81396	0.289563	3.95772	0.379377	664	367	522	500	410	458	0.356496	0.356583	3.98207	0.416017	0.59927	-0.111837	-0.111866	3.57454	0.810816	0.968629
36209	36209	-	0	Membrane bound Mitochondrial with score 2.2	19.499	0.380361	16.431	0.0936686	21.2885	0.529984	905	577	842	920	1013	1301	0.123521	0.123539	4.63747	0.789136	0.886793	0.509407	0.50947	4.68481	0.198671	0.562869
36208	36208	-	0	Extracellular (Secreted) with score 9.9	0.279281	0.0451213	0.129337	0.042771	0.202009	0.057741	5	3	3	2	2	6	-	-	-	-	-	-	-	-	-	-
1006573	1006573	-	0	Cytoplasmic with score 5.4	124.555	1.64985	89.0274	5.22202	69.6182	2.51685	9095	5256	6575	7956	4788	6992	0.340655	0.340661	7.792	0.430552	0.612968	-0.194498	-0.194502	7.35245	0.669107	0.933268
1142498	1142222	-	0	Extracellular (Secreted) with score 8.1	247.704	0.580169	262.802	6.64243	215.884	14.7369	6004	3560	7027	7472	5574	6671	-0.240606	-0.240611	7.49736	0.590941	0.750387	-0.122224	-0.122226	7.38722	0.791064	0.963649
1006587	1006587	3.1.3.16;3.1.3.53	0	Cytoplasmic with score 7.6	38.9628	0.726397	72.3732	21.9597	50.6032	13.03	1384	852	1975	3978	1316	3039	-1.02714	-1.02721	5.8874	0.0121827	0.0364592	-0.36561	-0.365629	5.97438	0.485906	0.847569
1082676	1082400	-	0	Nuclear with score 4.9	109.128	2.80692	81.3438	5.69173	73.9722	7.44623	9316	5247	6798	8447	6757	7467	0.288456	0.288461	7.83145	0.513936	0.687408	0.0329267	0.0329272	7.53141	0.943764	0.993459
36203	36203	-	0	Nuclear with score 7.0	50.0942	1.7784	41.9985	1.4509	64.3398	0.0473789	612	335	518	595	743	1003	0.114381	0.114409	3.96966	0.805486	0.896287	0.763044	0.763183	4.17591	0.0348611	0.178942
36202	36202	-	0	Membrane bound Mitochondrial with score 4.7	1.11877	0.0411415	1.08812	0.0334116	2.01737	0.15994	34	25	36	40	69	76	0.0104621	0.0104562	0.126358	0.98577	0.993994	1.05476	1.05731	0.538668	0.0138557	0.0858975
1117250	1116974	-	0	Plasma membrane with score 4.2	52.2794	1.24592	74.6698	4.93152	119.024	4.99908	3938	2420	5838	7149	8690	12697	-0.659654	-0.659672	7.15736	0.0690689	0.154892	0.828186	0.828199	7.75659	0.0162253	0.0980434
1101641	1101365	-	0	Nuclear with score 3.9	10.0095	0.783843	8.32155	0.0383259	6.38941	0.49823	1195	606	1000	1074	752	866	0.127933	0.12795	4.87387	0.781475	0.882241	-0.233535	-0.233566	4.53218	0.603921	0.913596
1006639	1006639	-	0	Cytoplasmic with score 5.1	77.8674	3.0075	95.8861	7.70522	53.447	0.562659	5090	2785	6090	7666	3282	4571	-0.455305	-0.455316	7.32192	0.265052	0.442567	-0.69524	-0.695257	7.06021	0.0537617	0.243605
1142505	1142229	-	0	Vacuolar with score 8.6	151.375	8.90316	166.109	14.3545	171.711	2.7676	2564	1630	3467	3007	3025	3897	-0.259591	-0.259603	6.33246	0.560843	0.726422	0.205906	0.205914	6.39668	0.650324	0.92759
1171376	1171100	-	0	Membrane bound Endoplasmic reticulum with score 7.9	0.863398	0.113156	0.146055	0.0525421	0.515921	0.194634	58	46	16	9	56	34	2.43313	2.44622	0.153521	4.35276e-07	3.48479e-06	-	-	-	-	-
1182214	1181938	-	0	Plasma membrane with score 8.9	10.6554	0.363154	8.28745	0.25948	5.84852	0.843111	960	533	760	878	570	599	0.216148	0.216183	4.57885	0.632844	0.781554	-0.352662	-0.352725	4.13736	0.421716	0.803545
36195	36195	-	0	Membrane bound Mitochondrial with score 3.9	0.734857	0.110296	0.319471	0.00507669	0.288057	0.0108041	22	8	8	9	7	7	-	-	-	-	-	-	-	-	-	-
1182215	1181939	-	0	Membrane bound Mitochondrial with score 6.4	18.3172	2.06343	38.6174	0.411492	22.6421	0.378376	1033	480	2146	2250	1163	1498	-1.22262	-1.22275	5.40787	2.93326e-05	0.000172613	-0.60928	-0.609325	5.45435	0.0937454	0.354584
1142507	1142231	-	0	Membrane bound Mitochondrial with score 5.2	3026.78	318.416	3196.98	74.1559	2005.43	15.6107	91193	67396	113755	131584	66681	93105	-0.223739	-0.22374	11.5828	0.62561	0.777708	-0.507904	-0.507904	11.2932	0.20973	0.576531
1162554	1162278	4.1.1.37	0	Membrane bound Peroxisomal with score 9.3	123.167	5.43707	184.149	10.1984	158.967	3.93473	4915	3086	7725	9094	6286	8693	-0.698042	-0.698057	7.51664	0.0510898	0.121287	-0.0550421	-0.055043	7.63085	0.905896	0.986909
206127	206127	3.5.4.1	1	Cytoplasmic with score 7.8	91.5883	12.8435	71.3331	4.92844	49.7824	1.63213	1258	998	1349	1274	831	1055	0.193722	0.193741	5.25184	0.673036	0.811507	-0.362679	-0.36272	4.816	0.39712	0.784388
1006682	1006682	-	0	Cytoplasmic with score 2.9	204.338	2.81455	215.01	0.0742882	207.053	6.07981	8848	5380	10495	11430	8858	12953	-0.258541	-0.258545	8.08488	0.562385	0.727869	0.0975487	0.0975498	8.09234	0.833474	0.973942
1101660	1101384	-	0	Cytoplasmic with score 6.8	34.3569	0.462886	31.7904	3.34267	27.0129	1.2418	3157	1784	2814	3713	2291	3449	-0.0446856	-0.0446875	6.43294	0.923551	0.962504	-0.0770732	-0.0770763	6.25175	0.868535	0.982933
1101661	1101385	-	0	Membrane bound Mitochondrial with score 8.3	41.8156	1.86375	41.7547	0.526385	50.0377	0.129225	2964	1916	3267	3594	3538	4869	-0.11448	-0.114485	6.47675	0.804127	0.895488	0.403766	0.403779	6.58276	0.331025	0.731707
1162559	1162283	-	0	Plasma membrane with score 3.8	57.3214	1.07619	133.429	12.5539	78.421	3.30067	2697	1565	6017	7899	3422	5098	-1.34525	-1.34529	7.02643	1.6716e-06	1.23171e-05	-0.598818	-0.598832	7.11322	0.123265	0.423769
1156780	1156504	-	0	Cytoplasmic with score 6.6	25.0119	3.77888	24.8093	4.34276	26.4784	0.207767	3425	1493	2655	4083	3086	4258	-0.141094	-0.1411	6.42747	0.762331	0.87018	0.24414	0.244148	6.45845	0.592332	0.908914
1162561	1162285	-	0	Cytoplasmic with score 5.4	0.0805252	0.0310722	0.207956	0.074847	0.0434306	0.00662188	3	3	8	15	3	3	-	-	-	-	-	-	-	-	-	-
1182225	1181949	-	0	Nuclear with score 9.4	8.45527	1.81366	8.26412	0.472376	3.4283	0.228982	597	231	571	538	209	257	-0.139137	-0.139172	3.84441	0.769192	0.874853	-1.13493	-1.13533	3.29125	0.00127122	0.0118092
1162563	1162287	2.7.7.6	1	Cytoplasmic with score 7.7	80.4072	2.98901	133.585	10.2045	82.5505	0.710076	1672	902	2988	2777	1614	2118	-0.825219	-0.825273	5.93307	0.0124449	0.0371499	-0.517481	-0.517509	5.88552	0.187243	0.546001
1142518	1142242	-	0	Nuclear with score 6.3	5.61884	0.168547	1.88445	0.307655	6.54907	0.501799	34	19	14	12	42	48	-	-	-	-	-	1.90107	1.9116	-0.342808	5.40464e-05	0.00073534
1162564	1162288	-	0	Plasma membrane with score 8.1	42.0063	6.53024	12.8556	0.605694	19.0332	2.67856	1588	1282	650	647	968	995	1.56244	1.56265	5.11556	3.36633e-07	2.73214e-06	0.729937	0.730051	4.37974	0.0533258	0.242114
1006725	1006725	2.3.1.88	0	Cytoplasmic with score 7.4	31.1242	1.17769	46.0248	7.65981	36.9662	3.31067	669	436	1337	1027	907	1017	-0.730105	-0.730217	4.69083	0.0628752	0.143561	-0.179421	-0.179441	4.75507	0.699385	0.942999
1162566	1162290	-	0	Nuclear with score 7.4	34.2638	1.94607	34.7631	1.96984	25.7391	2.26368	1441	970	1606	1921	1044	1667	-0.162255	-0.162268	5.49291	0.722945	0.846005	-0.278605	-0.278627	5.27288	0.530953	0.872269
1082788	1082512	-	0	Cytoplasmic with score 9.0	71.6603	0.142381	195.359	56.3832	151.194	36.1843	7867	4653	16450	32249	12393	27481	-1.58229	-1.58231	8.75797	2.81068e-05	0.000166228	-0.200952	-0.200954	9.08037	0.701773	0.943607
46690	46690	-	0	Mitochondrial with score 6.5	199.054	13.8578	162.098	8.58229	118.891	1.50953	2472	1709	2268	2659	1607	2114	0.154903	0.154912	6.13302	0.73548	0.853152	-0.288705	-0.288722	5.75081	0.509919	0.861669
1171395	1171119	-	0	Membrane bound Extracellular (Secreted) with score 7.0	27.9169	1.6353	31.2043	0.0534997	28.8489	0.444812	614	421	812	884	679	887	-0.3267	-0.326761	4.36741	0.457874	0.63782	-0.000206276	-0.000206285	4.35353	0.999635	0.999822
1205192	1204916	-	0	Cytoplasmic with score 4.7	18.4954	0.567532	20.9354	2.05994	16.2	0.00785435	1944	1087	2103	2749	1638	2222	-0.324051	-0.324072	5.8753	0.454662	0.635033	-0.213162	-0.213175	5.76002	0.63732	0.923815
1062376	1062100	-	0	Cytoplasmic with score 6.0	9.06877	0.986695	19.6354	3.37543	14.1615	1.38745	1551	739	2728	4154	1944	3216	-1.2574	-1.25749	6.03229	9.69772e-05	0.000510808	-0.310978	-0.310992	6.21504	0.493921	0.851707
1149953	1149677	-	0	Cytoplasmic with score 7.1	5.05776	0.277143	4.8467	0.0472169	4.49205	0.0829183	608	315	600	609	504	653	-0.0549027	-0.0549151	4.00712	0.906423	0.951694	0.0501964	0.050207	3.89388	0.914412	0.9884
1162572	1162296	-	0	Endoplasmic reticulum with score 5.4	12.4541	1.2118	8.3697	0.0526079	7.89343	0.376732	438	214	290	310	267	323	0.446349	0.44653	3.2635	0.305045	0.487856	0.0960166	0.0960566	2.91001	0.837978	0.975648
1156788	1156512	-	0	Plasma membrane with score 3.1	22.7964	0.827783	13.2534	1.75212	12.9829	0.217241	3999	2205	2114	2973	2143	3003	0.640454	0.640483	6.44871	0.0876353	0.187062	0.132723	0.132729	5.99645	0.774143	0.958548
1132182	1131906	-	0	Membrane bound Extracellular (Secreted) with score 7.9	1.33117	0.2321	8.04041	0.854875	6.83425	0.448327	50	43	455	397	296	472	-2.79695	-2.79981	2.75271	2.40867e-14	3.84694e-13	-0.0564345	-0.0564514	3.34194	0.905548	0.986909
1171402	1171126	-	0	Plasma membrane with score 8.2	14.2059	0.941716	8.29996	1.16591	11.0668	0.737559	1346	914	814	1148	1059	1661	0.597123	0.597193	5.04968	0.131468	0.258548	0.578016	0.578079	4.87296	0.156655	0.488004
1156791	1156515	-	0	Nuclear with score 6.9	6.32579	1.50353	33.1594	4.36516	17.0872	3.18027	885	319	3428	4796	1512	3014	-2.49094	-2.49117	6.02415	4.2445e-15	7.35117e-14	-0.774578	-0.774611	6.28563	0.0630524	0.274599
1182241	1181965	-	0	Mitochondrial with score 8.4	48.9583	0.677547	119.053	11.2002	68.2734	2.61164	2358	1420	5825	7540	3268	4670	-1.45429	-1.45435	6.93876	8.62675e-08	7.53962e-07	-0.639486	-0.639502	7.03935	0.0887172	0.341765
1156792	1156516	-	0	Cytoplasmic with score 9.2	14.0726	0.165083	11.0778	0.740877	9.22432	1.29653	722	438	662	624	534	547	0.211124	0.211166	4.23437	0.643249	0.789035	-0.120026	-0.120051	3.90142	0.797437	0.964851
1117311	1117035	-	0	Nuclear with score 6.5	0.191419	0.0671066	0.279258	0.00705283	0.452549	0.0159631	9	10	18	23	30	36	-	-	-	-	-	-	-	-	-	-
1142533	1142257	-	0	Mitochondrial with score 8.6	876.681	1.98816	1078.65	118.359	841.08	62.4688	31915	18956	36328	48500	26954	41894	-0.370702	-0.370703	9.98036	0.395374	0.580883	-0.195366	-0.195366	9.89424	0.671673	0.933457
1083102	1082826	5.99.1.2	0	Nuclear with score 9.3	41.9725	4.57628	54.8291	3.51505	56.3186	3.9604	4647	2173	5506	6728	5072	7894	-0.523909	-0.523923	7.12509	0.188943	0.343231	0.187012	0.187016	7.29442	0.682501	0.936697
1132189	1131913	-	0	Membrane bound Peroxisomal with score 7.2	16.0675	0.391095	27.308	0.738709	16.0018	1.10362	653	373	1204	1340	684	806	-0.955947	-0.956096	4.70472	0.00299278	0.0107414	-0.647989	-0.648073	4.64986	0.0802953	0.322318
1132190	1131914	-	0	Nuclear with score 6.0	0.0359462	0.0177356	0.103048	0.0145301	0.0684161	0.0288104	3	2	5	9	4	3	-	-	-	-	-	-	-	-	-	-
1162581	1162305	-	0	Nuclear with score 7.6	33.1906	0.402896	39.4733	1.65115	35.515	0.0840108	1459	905	1916	2265	1619	2227	-0.451742	-0.451777	5.60911	0.264022	0.441286	-0.00768008	-0.00768055	5.64703	0.986845	0.998033
1117321	1117045	-	0	Membrane bound Mitochondrial with score 5.2	11.3509	0.0189769	12.6785	0.923575	13.7994	0.00445002	1014	591	1144	1430	1214	1688	-0.320474	-0.320513	4.96539	0.462036	0.641818	0.286486	0.286513	5.10038	0.515793	0.864447
1117326	1117050	-	0	Membrane bound Mitochondrial with score 9.1	21.2799	0.766746	40.3628	1.54926	32.0809	4.0024	728	461	1618	1617	1286	1360	-1.07498	-1.07512	5.01492	0.000429708	0.00192777	-0.160046	-0.160059	5.20865	0.727013	0.949001
1205251	1204975	-	0	Membrane bound Mitochondrial with score 7.3	30.0011	1.38542	40.6984	2.19789	33.3671	0.510163	862	545	1372	1322	966	1354	-0.569154	-0.569227	4.93437	0.142164	0.27469	-0.109971	-0.109982	4.96949	0.812011	0.968629
1171415	1171139	2.7.4.3	0	Membrane bound Mitochondrial with score 8.1	50.3363	1.3687	17.2748	0.182803	12.0288	3.1232	1211	758	495	497	375	302	1.35667	1.35692	4.57801	3.61123e-06	2.52866e-05	-0.399753	-0.399875	3.40027	0.392641	0.780511
[truncated: 9,956 more rows]
