# Supplementary material for: Aspergillus niger Secretes Citrate to Increase Iron Bioavailability
Source: Front Microbiol. 2017 Aug 2;8:1424. doi: 10.3389/fmicb.2017.01424 (PMC5539119; doi:10.3389/fmicb.2017.01424)
Supplement: Supplementary file 7 [file DataSheet7.XLSX]

## Sheet: pH_all
	Fe	0 h			24 h			48 h			72 h			96 h
N-source: NaNO3, Fe-source: Fe(II)SO4
N402	-	4.81	±	0.005	3.59	±	0.08	2.39	±	0.11	2.73	±	0.11	2.29	±	0.08
	+	4.8	±	0.005	3.81	±	0.15	3.19	±	0.23	2.84	±	0.34	2.07	±	0.1
	++	4.81	±	0.02	3.66	±	0	2.65	±	0.06	2.03	±	0.02	1.83	±	0.01
NW305	-	6.58	±	0.04	3.1	±	0.03	2.13	±	0.03	1.96	±	0.04	1.86	±	0.02
	+	6.65	±	0	2.97	±	0.03	2.06	±	0.09	1.85	±	0.07	1.77	±	0.01
	++	6.63	±	0.01	4.77	±	0.09	2.85	±	0.07	2.67	±	0.08	2.26	±	0.03
NW186	-	6.64	±	0.02	3.69	±	0.02	2.82	±	0.02	2.62	±	0.01	2.48	±	0.01
	+	6.65	±	0.01	3.61	±	0.05	3.15	±	0.005	3.12	±	0.09	3.07	±	0.2
	++	6.455	±	0.005	4.65	±	0.06	3.44	±	0	3.38	±	0.01	3.445	±	0.025
N-source: (NH4)2SO4, Fe-source: Fe(II)SO4
N402	-	4.79	±	0.02	3.17	±	0.01	2.33	±	0.05	1.96	±	0.06	1.79	±	0.07
	+	4.76	±	0	2.95	±	0.01	2.04	±	0	1.73	±	0.01	1.66	±	0.02
	++	4.79	±	0	2.54	±	0.03	2.04	±	0.01	1.94	±	0.01	1.88	±	0.01
NW305	-	6.5	±	0.02	2.79	±	0.06	2.08	±	0.03	1.88	±	0.03	1.77	±	0.03
	+	6.48	±	0.01	2.63	±	0.02	1.95	±	0.02	1.76	±	0.03	1.71	±	0.02
	++	6.5	±	0.01	2.31	±	0.01	1.88	±	0.02	1.86	±	0.02	1.85	±	0.01
NW186	-	6.5	±	0	3.37	±	0.01	2.59	±	0.02	2.4	±	0.02	2.3	±	0.04
	+	6.49	±	0	2.88	±	0.005	2.17	±	0	1.99	±	0	1.91	±	0.01
	++	6.51	±	0.005	2.54	±	0.17	2.12	±	0.08	2.02	±	0.01	2.02	±	0
N-source: (NH4)2SO4, Fe-source: Fe(III)citrate
NW305	-	6.475	±	0.005	2.79	±	0.01	2.185	±	0.015	1.985	±	0.015	1.85	±	0.02
	+	6.455	±	0.015	2.61	±	0	1.95	±	0.01	1.745	±	0.025	1.69	±	0.04
	++	6.49	±	0	2.33	±	0.02	1.83	±	0.01	1.795	±	0.005	1.785	±	0.005
NW186	-	6.51	±	0	3.5	±	0.03	2.6	±	0.02	2.355	±	0.005	2.195	±	0.005
	+	6.51	±	0	3.24	±	0.1	2.305	±	0.045	2.08	±	0.04	1.935	±	0.035
	++	6.5	±	0	2.74	±	0.07	2.12	±	0.03	2.005	±	0.015	1.945	±	0.005
